# Supplementary material for: Predictive and robust gene selection for spatial transcriptomics
Source: Nat Commun. 2023 Apr 12;14:2091. doi: 10.1038/s41467-023-37392-1 (PMC10097645; doi:10.1038/s41467-023-37392-1)
Supplement: Supplementary file 4 — Source Data [file 41467_2023_37392_MOESM4_ESM.zip]

Archive with 77 entries (70 files):
- Source Data/
- Source Data/patchseq-source/
- Source Data/merfish-source/
- Source Data/ssv4-source/
- Source Data/README.docx
- __MACOSX/Source Data/._README.docx
- Source Data/10x-source/
- Source Data/patchseq-source/patchseq_genes_8.csv
- Source Data/patchseq-source/patchseq_genes_16.csv
- Source Data/patchseq-source/patchseq_reconstruction.csv
- Source Data/patchseq-source/patchseq_genes_48.csv
- Source Data/patchseq-source/patchseq_genes_64.csv
- Source Data/patchseq-source/patchseq_genes_32.csv
- Source Data/merfish-source/merfish_v1_genes_8.csv
- Source Data/merfish-source/merfish_v1_genes_16.csv
- Source Data/merfish-source/merfish_alm_expression_zero.csv
- Source Data/merfish-source/merfish_alm_genes_16.csv
- Source Data/merfish-source/merfish_alm_genes_8.csv
- Source Data/merfish-source/merfish_v1_expression_zero.csv
- Source Data/merfish-source/merfish_alm_expression_thresh.csv
- Source Data/merfish-source/merfish_alm_genes_24.csv
- Source Data/merfish-source/merfish_alm_genes_32.csv
- Source Data/merfish-source/.ipynb_checkpoints/
- Source Data/merfish-source/merfish_v1_expression_merfish_thresh.csv
- Source Data/merfish-source/merfish_v1_expression_thresh.csv
- Source Data/merfish-source/merfish_v1_genes_32.csv
- Source Data/merfish-source/merfish_alm_expression_merfish_thresh.csv
- Source Data/merfish-source/merfish_v1_genes_24.csv
- Source Data/ssv4-source/ssv4_sst_genes_16.csv
- Source Data/ssv4-source/ssv4_sst_genes_128.csv
- Source Data/ssv4-source/ssv4_sst_expression_0.1.csv
- Source Data/ssv4-source/ssv4_neuronal_expression_0.1.csv
- Source Data/ssv4-source/ssv4_neuronal_genes_128.csv
- Source Data/ssv4-source/ssv4_neuronal_expression_0.0.csv
- Source Data/ssv4-source/ssv4_sst_expression_0.0.csv
- Source Data/ssv4-source/ssv4_neuronal_expression_0.2.csv
- Source Data/ssv4-source/ssv4_sst_expression_0.2.csv
- Source Data/ssv4-source/ssv4_sst_genes_64.csv
- Source Data/ssv4-source/ssv4_neuronal_genes_32.csv
- Source Data/ssv4-source/ssv4_neuronal_genes_8.csv
- Source Data/ssv4-source/ssv4_sst_genes_192.csv
- Source Data/ssv4-source/ssv4_neuronal_genes_16.csv
- Source Data/ssv4-source/ssv4_neuronal_classification_25.csv
- Source Data/ssv4-source/ssv4_neuronal_genes_256.csv
- Source Data/ssv4-source/ssv4_neuronal_reconstruction.csv
- Source Data/ssv4-source/ssv4_sst_reconstruction.csv
- Source Data/ssv4-source/.ipynb_checkpoints/
- Source Data/ssv4-source/ssv4_sst_genes_8.csv
- Source Data/ssv4-source/ssv4_neuronal_genes_192.csv
- Source Data/ssv4-source/ssv4_computation_candidates.csv
- __MACOSX/Source Data/ssv4-source/._ssv4_computation_candidates.csv
- Source Data/ssv4-source/ssv4_neuronal_classification_variability.csv
- __MACOSX/Source Data/ssv4-source/._ssv4_neuronal_classification_variability.csv
- Source Data/ssv4-source/ssv4_sst_genes_256.csv
- Source Data/ssv4-source/ssv4_neuronal_classification_50.csv
- Source Data/ssv4-source/ssv4_sst_genes_32.csv
- Source Data/ssv4-source/ssv4_neuronal_genes_64.csv
- Source Data/ssv4-source/ssv4_neuronal_classification_115.csv
- Source Data/ssv4-source/ssv4_computation_panelsize.csv
- __MACOSX/Source Data/ssv4-source/._ssv4_computation_panelsize.csv
- Source Data/ssv4-source/ssv4_neuronal_reconstruction_variability.csv
- __MACOSX/Source Data/ssv4-source/._ssv4_neuronal_reconstruction_variability.csv
- Source Data/10x-source/10x_genes_16.csv
- Source Data/10x-source/10x_expression_0.2.csv
- Source Data/10x-source/10x_genes_128.csv
- Source Data/10x-source/10x_genes_64.csv
- Source Data/10x-source/10x_expression_0.1.csv
- Source Data/10x-source/10x_expression_0.0.csv
- Source Data/10x-source/10x_reconstruction.csv
- Source Data/10x-source/10x_genes_256.csv
- Source Data/10x-source/10x_genes_8.csv
- Source Data/10x-source/10x_classification.csv
- Source Data/10x-source/10x_genes_32.csv
- Source Data/10x-source/10x_genes_192.csv
- Source Data/merfish-source/.ipynb_checkpoints/merfish_alm_genes_16-checkpoint.csv
- Source Data/ssv4-source/.ipynb_checkpoints/ssv4_neuronal_classification_115-checkpoint.csv
- Source Data/ssv4-source/.ipynb_checkpoints/ssv4_neuronal_classification_25-checkpoint.csv
