# Supplementary material for: Predictive and robust gene selection for spatial transcriptomics
Source: Nat Commun. 2023 Apr 12;14:2091. doi: 10.1038/s41467-023-37392-1 (PMC10097645; doi:10.1038/s41467-023-37392-1)
Supplement: Supplementary file 4 — Source Data [file 41467_2023_37392_MOESM4_ESM.zip › Source Data/patchseq-source/patchseq_genes_8.csv]

	0	1	2	3	4	5	6	7
PERSIST	Npas1	Calb1	Pnoc	Cpne7	Sst	Penk	LOC102640573	Htr2a
PERSIST-Ephys	Crh	Cplx3	Cpne7	Sst	Pvalb	Fxyd6	Mybpc1	Wipf3
Seurat	Cadps2	Penk	Cck	Tac2	Th	Vip	Nos1	Cd83
Cell Ranger	Adarb2	Htr3a	Sst	Penk	Npy	Tac2	Pdyn	Vip
GeneBasis	Adarb2	Sst	Npy	Ptprt	Kirrel3	Vip	Lrrc4c	Cntn5
Seurat (Binarized)	Plcxd3	Cntnap5a	Slc24a3	Dab1	Chrm3	Kctd16	Lrrtm4	Asic2
Cell Ranger (Binarized)	Ly6g6e	C030013G03Rik	Krt80	LOC105246832	Cd7	Cbln1	Prss22	Sftpc
GeneBasis (Binarized)	Adarb2	Erbb4	Galntl6	Sst	Npy	Vip	Kcnip4	Rbfox1
