# Supplementary material for: Predictive and robust gene selection for spatial transcriptomics
Source: Nat Commun. 2023 Apr 12;14:2091. doi: 10.1038/s41467-023-37392-1 (PMC10097645; doi:10.1038/s41467-023-37392-1)
Supplement: Supplementary file 4 — Source Data [file 41467_2023_37392_MOESM4_ESM.zip › Source Data/patchseq-source/patchseq_genes_16.csv]

	0	1	2	3	4	5	6	7	8	9	10	11	12	13	14	15
PERSIST	Calb1	Crh	Pthlh	Pnoc	Cpne7	Sst	Cort	Penk	Gabrd	Cntnap3	Kirrel3	Egfr	Ptpru	Pcdh20	Whrn	Hpse
PERSIST-Ephys	Lhx6	Cckbr	Crh	Cpne7	Sst	Penk	Pvalb	Fxyd6	Tac2	Pdyn	Mybpc1	Syt6	Sstr1	Vip	Slit2	Crispld1
Seurat	Chodl	Crh	Htr3a	Tac1	Cadps2	Penk	Cck	Tac2	Npy2r	Th	Pdyn	Vip	Frem1	1700019L22Rik	Nos1	Cd83
Cell Ranger	Adarb2	Crhbp	Synpr	Pde1a	Chodl	Calb1	Crh	Htr3a	Sst	Penk	Npy	Tac2	Npy2r	Pdyn	Vip	Cd83
GeneBasis	Adarb2	Pde1a	Calb1	Crh	Sst	Npy	Ptprt	Kirrel3	Vip	Grin2a	Kcnip4	Lrrc4c	Cntn5	Cd83	Sgcz	Lrrtm4
Seurat (Binarized)	Erbb4	Ubash3b	Plcxd3	Cntnap5a	Slc24a3	Grm7	Dab1	Cntn5	Chrm3	Kctd16	Tenm4	Lrrtm4	Clstn3	Mical2	Dgki	Asic2
Cell Ranger (Binarized)	Nxph4	Atp2b4	Ly6g6e	C030013G03Rik	Krt80	Tcerg1l	LOC105246832	Cd7	Slitrk1	Cbln1	Prss22	Kcnd3	9930014A18Rik	Sftpc	Vamp1	Sln
GeneBasis (Binarized)	Gad1	Adarb2	Erbb4	Galntl6	Sst	Npy	Mgat4c	Vip	1700019L22Rik	Opcml	Kcnip4	Cntn5	Rbfox1	Lrrtm4	Gria1	Csmd1
