# Supplementary material for: Predictive and robust gene selection for spatial transcriptomics
Source: Nat Commun. 2023 Apr 12;14:2091. doi: 10.1038/s41467-023-37392-1 (PMC10097645; doi:10.1038/s41467-023-37392-1)
Supplement: Supplementary file 4 — Source Data [file 41467_2023_37392_MOESM4_ESM.zip › Source Data/patchseq-source/patchseq_reconstruction.csv]

	8 genes run 1	8 genes run 2	8 genes run 3	8 genes run 4	8 genes run 5	16 genes run 1	16 genes run 2	16 genes run 3	16 genes run 4	16 genes run 5	32 genes run 1	32 genes run 2	32 genes run 3	32 genes run 4	32 genes run 5	48 genes run 1	48 genes run 2	48 genes run 3	48 genes run 4	48 genes run 5	64 genes run 1	64 genes run 2	64 genes run 3	64 genes run 4	64 genes run 5
PERSIST	53.72776412963867	53.690147399902344	54.04169845581055	54.08489990234375	53.68735122680664	50.41539001464844	50.17456817626953	50.028724670410156	50.569454193115234	50.264198303222656	49.74126052856445	49.767860412597656	49.46553039550781	50.218589782714844	49.904876708984375	49.22484588623047	49.08224868774414	49.16010284423828	49.333518981933594	49.03043746948242	49.75844955444336	49.22210693359375	48.987239837646484	49.334232330322266	48.52538299560547
PERSIST-Ephys	50.61478805541992	50.63449478149414	50.462093353271484	50.41311264038086	50.45329284667969	48.341041564941406	48.08403778076172	48.01118469238281	48.11846923828125	47.27876281738281	48.473995208740234	48.89802551269531	48.09674072265625	48.4140739440918	48.22791290283203	47.51557159423828	48.856407165527344	48.56248092651367	48.55024719238281	48.11701583862305	48.3293571472168	48.68838119506836	47.6223258972168	48.29877471923828	47.595096588134766
Seurat	62.49694061279297	62.16856384277344	62.48691177368164	61.99576187133789	62.21632766723633	56.259765625	55.97880172729492	56.100650787353516	56.17448806762695	55.58958053588867	51.96452331542969	51.90292739868164	51.81699752807617	52.54946517944336	52.79213333129883	50.511295318603516	52.104896545410156	50.80560302734375	51.15919494628906	50.89102554321289	50.27579879760742	51.317378997802734	50.56819152832031	51.17886734008789	50.39747619628906
Cell Ranger	53.97926712036133	54.59203338623047	54.189239501953125	54.41013717651367	54.62729263305664	51.850589752197266	52.471397399902344	52.231658935546875	52.350223541259766	52.126426696777344	49.26791763305664	49.412723541259766	49.9539794921875	49.02408981323242	50.13094711303711	48.67546081542969	49.0570068359375	49.10283279418945	49.82465362548828	49.210845947265625	49.27579879760742	49.853790283203125	49.13197708129883	49.991065979003906	49.416744232177734
GeneBasis	55.945594787597656	56.72456741333008	55.87339782714844	56.609588623046875	56.47732925415039	54.72385787963867	55.40269470214844	55.58332443237305	55.2178840637207	55.36421585083008	53.018890380859375	52.23838424682617	51.95113754272461	52.77225875854492	52.93783187866211	51.82363510131836	50.381591796875	51.01533889770508	50.50802993774414	51.17611312866211	49.57775115966797	49.29928207397461	49.70930099487305	49.32475280761719	49.299293518066406
Seurat (Binarized)	71.1548080444336	71.43548583984375	70.81552124023438	71.03953552246094	71.22366333007812	68.4899673461914	69.0663833618164	68.4095458984375	68.86227416992188	68.82898712158203	66.24610137939453	66.88395690917969	66.29338073730469	66.8443374633789	65.90879821777344	64.12701416015625	64.60645294189453	64.92879486083984	64.20355224609375	64.7412338256836	61.94036865234375	61.96444320678711	61.91044998168945	62.1602668762207	61.40785217285156
Cell Ranger (Binarized)	72.64070892333984	72.52908325195312	72.57694244384766	72.54048919677734	72.6920166015625	65.35677337646484	65.19672393798828	65.21772766113281	64.85967254638672	65.60675811767578	59.29589080810547	59.22011947631836	58.80168151855469	58.74120330810547	59.5863037109375	55.75762939453125	55.73455810546875	55.5174446105957	55.53538131713867	56.570823669433594	54.43244171142578	54.07525634765625	53.67333984375	54.26706314086914	54.80269241333008
GeneBasis (Binarized)	56.28744888305664	56.8175163269043	56.20487594604492	56.243350982666016	56.243446350097656	55.80509948730469	56.32587814331055	56.0294075012207	56.090450286865234	56.379249572753906	52.72795867919922	53.7102165222168	52.4861946105957	53.03121566772461	53.20973587036133	51.40847396850586	51.83338928222656	51.533477783203125	51.73612594604492	52.390316009521484	51.56157684326172	51.955257415771484	51.47818374633789	51.881988525390625	50.936676025390625
