# Supplementary material for: Predictive and robust gene selection for spatial transcriptomics
Source: Nat Commun. 2023 Apr 12;14:2091. doi: 10.1038/s41467-023-37392-1 (PMC10097645; doi:10.1038/s41467-023-37392-1)
Supplement: Supplementary file 4 — Source Data [file 41467_2023_37392_MOESM4_ESM.zip › Source Data/patchseq-source/patchseq_genes_48.csv]

	0	1	2	3	4	5	6	7	8	9	10	11	12	13	14	15	16	17	18	19	20	21	22	23	24	25	26	27	28	29	30	31	32	33	34	35	36	37	38	39	40	41	42	43	44	45	46	47
PERSIST	Slc17a7	Npas1	Lypd6	Calb1	Pthlh	Lhx2	Cpne7	Nov	Igfbp6	Ngf	Cort	Penk	Sp9	Rbp4	Rxfp1	Cntnap3	Id2	Th	Pdyn	Epha4	Oxtr	Sstr1	Vwc2l	Oprm1	Trpc6	Egr4	Cdh7	LOC105245487	Pbx3	Rspo2	Rgma	Socs2	Plch2	Stxbp2	Grik4	Serpina12	Mrap2	Trpc4	Klf3	LOC102640573	Sla	Trpc3	Nmbr	Mgat5b	LOC105246327	Sertm1	LOC105247131	Htr2a
PERSIST-Ephys	Igf1	Npas1	Crh	Pcdh8	Pthlh	Pnoc	Cplx3	Cpne7	Sst	Tac1	Cartpt	Pvalb	Rxfp1	Sulf1	Crtac1	Fxyd6	Lpl	Tac2	Th	Cdh6	Pdyn	Ramp3	Mybpc1	Syt6	Chrna4	Mlip	Egfr	Smad3	Ajap1	Olfm3	Slit2	Nrtn	LOC105243542	Nog	Ndst3	Trib2	LOC105245487	Vat1l	Sphkap	Rgma	Myo1e	Ankrd34b	Slc24a4	Ecel1	A930029G22Rik	Gap43	Gpr125	Cmya5
Seurat	Adarb2	Cxcl14	Crhbp	Chodl	Crh	Lamp5	Htr3a	Pthlh	Cplx3	Nov	Sst	Ptprk	Tac1	Calb2	Cadps2	Slc17a8	Penk	Npy	Cck	Col6a1	Rgs12	Tac2	Ppapdc1a	Sorcs1	Npy2r	Th	Grm8	Cdh6	Pdyn	Mybpc1	Col25a1	Pde11a	Gpr126	Ndst4	Vip	Vwc2l	Enpp2	Chrm2	Frem1	Crispld2	1700019L22Rik	Cpne4	Tacr1	Chrna2	Nos1	Cd83	Itga4	Pth2r
Cell Ranger	Adarb2	Prox1	Crhbp	Synpr	Pde1a	Chodl	Calb1	Atp6ap1l	Sema3c	Crh	Lamp5	Htr3a	Pthlh	Cplx3	Sorcs3	Cpne7	Nov	Sst	Grin3a	Kit	LOC105243425	Tox	Tac1	Calb2	Unc13c	Penk	Npy	Rxfp1	Fxyd6	Tac2	Ppapdc1a	Ptprt	Sorcs1	Npy2r	Th	Col19a1	Pdyn	Mybpc1	Col25a1	Pde11a	Egfr	Vip	Vwc2l	Slit2	Ncam2	Cd83	Zfp804b	Sln
GeneBasis	Adarb2	Zfp536	Pde1a	Moxd1	Calb1	Npas3	Crh	Pcdh8	Cacna2d3	Sst	Thsd7a	Penk	Npy	Cck	Rgs4	Luzp2	Id2	Ptprt	Nrgn	Kirrel3	Cdh12	Zmat4	Vip	Lingo2	Ndst3	1700019L22Rik	March1	Clstn2	Cdh7	Nell1	Grin2a	Opcml	Kcnip4	Ncam2	Elmo1	Pdzrn3	Lrrc4c	Cntn5	Egr1	Sel1l3	Nos1ap	Peak1	Fam19a5	Cd83	Sgcz	Lrrtm4	Zfp804b	Gabrg3
Seurat (Binarized)	Kcnip1	Erbb4	Foxp2	Kcnc2	Ubash3b	Ptprd	Thy1	Plcxd3	Cntnap5a	Slc24a3	Kcnh7	Stmn2	Grm7	Edil3	Opcml	Kcnip4	Uchl1	Fam49a	Zeb2	Unc13b	Dab1	Cntn4	Rcan2	Cntn5	Chrm3	Kctd16	Csmd3	Elavl2	Tenm4	Lrrtm4	Clstn3	Elavl4	Numb	Csmd2	Plxna4	Slc35f1	C530008M17Rik	Mical2	Dock4	Dgki	Rgs7	Agbl4	Gabrb1	Zfp385b	Osbpl3	Asic2	Slc24a2	Thrb
Cell Ranger (Binarized)	Nr2f2	Crhbp	Nxph4	Atp2b4	Cntnap5c	Adra1b	Ly6g6e	Ppapdc1a	LOC101056001	Fst	C030013G03Rik	Krt80	Pcdh18	6330403A02Rik	LOC105243542	Crispld2	Tcerg1l	Unc5c	B3glct	LOC105246832	Endou	Il12a	Cd7	2900026A02Rik	Zfp467	Slitrk1	Cdh11	Cdh20	Fam19a5	Cbln1	Gfpt2	Hapln4	Prss22	Kcnd3	Slc35f4	Htr1a	9930014A18Rik	Cpne6	Flrt3	Fabp3	Nefh	Prr16	Ppp2r5a	Gpr123	Apbb2	Sftpc	Vamp1	Sln
GeneBasis (Binarized)	Gad1	Adarb2	Nxph1	Erbb4	Synpr	Npas3	Galntl6	Crh	Cacna2d3	Sst	Kcnc2	Cnr1	Ptprd	Penk	Npy	Cck	Tac2	Ptprt	Cdh13	Kirrel3	Pdyn	Mgat4c	Cdh12	Vip	Grm7	Etl4	Lingo2	1700019L22Rik	Clstn2	Grin2a	Opcml	Kcnip4	Egfem1	Dpp10	Lrp1b	Lrrc4c	Cntn4	Cntn5	Camk1d	Kctd16	Rbfox1	Robo1	Grip1	Lrrtm4	Gabrg3	Gria1	Csmd1	Asic2
