# Supplementary material for: Predictive and robust gene selection for spatial transcriptomics
Source: Nat Commun. 2023 Apr 12;14:2091. doi: 10.1038/s41467-023-37392-1 (PMC10097645; doi:10.1038/s41467-023-37392-1)
Supplement: Supplementary file 4 — Source Data [file 41467_2023_37392_MOESM4_ESM.zip › Source Data/patchseq-source/patchseq_genes_64.csv]

	0	1	2	3	4	5	6	7	8	9	10	11	12	13	14	15	16	17	18	19	20	21	22	23	24	25	26	27	28	29	30	31	32	33	34	35	36	37	38	39	40	41	42	43	44	45	46	47	48
PERSIST	Slc17a7	Dlx5	Nr2f2	Dlx1as	Rprml	Npas1	Crh	Pcdh8	Pnoc	Sst	Igfbp6	Ngf	Teddm3	Penk	Cartpt	Ankrd33b	Gabrd	Npy	Rgs4	Tac2	Ppapdc1a	Rorb	Npy2r	Cdh6	Baiap2	Kirrel3	Pcp4	Pdyn	Sema5a	Mybpc1	Syt2	Galnt18	Gucy1a3	Etv1	Fam46a	Rerg	Sstr1	Chrm2	Sox1	Gpr83	LOC105243542	Egr4	Ndst3	Ptgs1	Drd1	LOC105245487	Rims3	Kctd12	Adra1a
PERSIST-Ephys	Elfn1	Cckbr	Slc30a3	Crh	Stxbp6	Pthlh	Tnfaip8l3	Cpne7	Sst	Grin3a	Sox2ot	LOC105243425	Tox	Tac1	Cort	Penk	Spon1	Pvalb	Pcsk5	Npy	Rbp4	Fxyd6	Tac2	Th	Pdyn	Syt6	Wipf3	Smad3	Sstr1	Vip	Rasl11a	Slit2	Tuba8	Kcnmb4	Nxph2	LOC105243542	Tcrb	Gsg1l	LOC105245487	Hbegf	Rgs9	Sphkap	Col11a1	Man1a	4930426D05Rik	Hopx	Cdh4	Gpr150	Tmem132e
Seurat	Adarb2	Cxcl14	Crhbp	Fam19a1	Chodl	Hs3st4	Atp6ap1l	Crh	Lamp5	Htr3a	Pthlh	Cplx3	Nov	Sst	Ptprk	Tac1	Calb2	Unc13c	Cadps2	Arc	Slc17a8	Penk	Pvalb	Pcsk5	Npy	Cck	Col6a1	Rxfp1	Rgs12	Tac2	Ppapdc1a	Sorcs1	Npy2r	Th	Col14a1	Grm8	Cdh6	Pdyn	Mybpc1	Col25a1	Pde11a	Gpr126	Ndst4	Tcap	Vip	Vwc2l	Enpp2	Chrm2	Frem1
Cell Ranger	Adarb2	Prox1	Nxph1	Nfib	Crhbp	Synpr	Pde1a	Chodl	Calb1	Caln1	Atp6ap1l	Sema3c	Crh	Lamp5	Htr3a	Pthlh	Tnfaip8l3	Cplx3	Sorcs3	Cpne7	Nov	Sst	Grin3a	Kit	LOC105243425	Tox	Tac1	Calb2	Cbln2	Unc13c	Penk	Spon1	Npy	Rbp4	Col6a1	Rxfp1	Fxyd6	Tac2	Ppapdc1a	Ptprt	Sorcs1	Npy2r	Fstl4	Th	Col19a1	Pdyn	Mybpc1	Col25a1	Pde11a
GeneBasis	Gad1	Adarb2	Nxph1	Zfp536	Cxcl14	Npas1	Pde1a	Moxd1	Calb1	Npas3	Crh	Pcdh8	Cacna2d3	Sst	Tac1	Thsd7a	Arc	Penk	Npy	Cck	Rgs4	Fxyd6	Luzp2	Alcam	Id2	Ptprt	Nrgn	Kirrel3	Pcp4	Mgat4c	Cdh12	Zmat4	Vip	Lingo2	Ndst3	1700019L22Rik	March1	Clstn2	Cdh7	Nell1	Grin2a	Opcml	Cacna1e	Kcnip4	Ncam2	Lrp1b	Elmo1	Pdzrn3	Lrrc4c
Seurat (Binarized)	Kcnip1	Erbb4	Foxp2	Npas3	Kcnc2	Ubash3b	Ptprd	Thy1	Plcxd3	Cntnap5a	Slc24a3	Kcnh7	Stmn2	Grm7	Lingo2	Edil3	Dynll2	Pde1c	Grin2a	Opcml	Kcnip4	Uchl1	Lrp1b	Fam49a	Zeb2	Unc13b	Dab1	Cntn4	Rcan2	Dscaml1	Cntn5	Egr1	Chrm3	Rasgrf1	Kctd16	Rph3a	Csmd3	Elavl2	Tenm4	Lrrtm4	Spock1	Clstn3	Elavl4	Numb	Csmd2	Plxna4	Cit	Slc35f1	Pcdh7
Cell Ranger (Binarized)	Nr2f2	Crhbp	Nxph4	Htr3a	Atp2b4	Cntnap5c	Adra1b	Ly6g6e	Ppapdc1a	Slit3	LOC101056001	Col19a1	Fst	C030013G03Rik	Pdyn	Syndig1	Krt80	Pcdh18	6330403A02Rik	LOC105243542	Crispld2	Tcerg1l	E130012A19Rik	Unc5c	Ncam2	Lhfpl5	B3glct	LOC105246832	Endou	Il12a	Cd7	Ank1	2900026A02Rik	Zfp467	Rassf2	Slitrk1	Cdh11	Cdh20	Fam19a5	Cbln1	Pradc1	Gfpt2	Hapln4	Prss22	Kcnd3	Slc35f4	Htr1a	9930014A18Rik	Cpne6
GeneBasis (Binarized)	Slc6a1	Gad1	Adarb2	Nxph1	Erbb4	Cxcl14	Synpr	Pde1a	Calb1	Npas3	Galntl6	Crh	Cacna2d3	Grik1	Sst	Kcnc2	Cnr1	Tcf4	Cadps2	Ptprd	Penk	Npy	Cck	Tac2	Ptprt	Cdh13	Kirrel3	Slc24a3	Pdyn	Mgat4c	Cdh12	Vip	Kcnq5	Grm7	Etl4	Lingo2	1700019L22Rik	Clstn2	Grin2a	Opcml	Unc5c	Kcnip4	Egfem1	Dpp10	Lrp1b	Lrrc4c	Dab1	Cntn4	Cntn5
[truncated: 15 more columns]
