# Supplementary material for: Predictive and robust gene selection for spatial transcriptomics
Source: Nat Commun. 2023 Apr 12;14:2091. doi: 10.1038/s41467-023-37392-1 (PMC10097645; doi:10.1038/s41467-023-37392-1)
Supplement: Supplementary file 4 — Source Data [file 41467_2023_37392_MOESM4_ESM.zip › Source Data/patchseq-source/patchseq_genes_32.csv]

	0	1	2	3	4	5	6	7	8	9	10	11	12	13	14	15	16	17	18	19	20	21	22	23	24	25	26	27	28	29	30	31
PERSIST	Nrn1	Nr2f2	Npas1	Elfn1	Moxd1	Calb1	Crh	Pcdh8	Pthlh	Rasgef1b	Cpne7	Sst	Penk	Cntnap3	Th	Kirrel3	Syt6	Chrna4	Kcnf1	Wnt5a	Pcdh20	Blnk	Gpr83	Ndst3	Tcerg1l	LOC105245487	AF529169	Plch2	Grik4	Fat1	Htr2a	LOC105244000
PERSIST-Ephys	Lhx6	Sema3c	Crh	Pnoc	Cpne7	Nov	Sst	LOC105243425	Cnr1	Ephx4	Ldb2	Penk	Pvalb	Pcsk5	Fxyd6	Tac2	Mybpc1	Syt6	Shisa6	Ptpru	Wipf3	2900092D14Rik	Gpr83	Nxph2	Kcnab3	Nmbr	Crispld1	AW551984	Scn3b	Akr1c18	Myh14	Gpr125
Seurat	Cxcl14	Chodl	Crh	Lamp5	Htr3a	Nov	Tac1	Calb2	Cadps2	Penk	Npy	Cck	Col6a1	Tac2	Sorcs1	Npy2r	Th	Grm8	Pdyn	Mybpc1	Col25a1	Vip	Vwc2l	Enpp2	Frem1	Crispld2	1700019L22Rik	Tacr1	Chrna2	Nos1	Cd83	Pth2r
Cell Ranger	Adarb2	Crhbp	Synpr	Pde1a	Chodl	Calb1	Crh	Lamp5	Htr3a	Pthlh	Sorcs3	Cpne7	Nov	Sst	Kit	LOC105243425	Tox	Tac1	Penk	Npy	Rxfp1	Fxyd6	Tac2	Sorcs1	Npy2r	Th	Pdyn	Col25a1	Pde11a	Vip	Ncam2	Cd83
GeneBasis	Adarb2	Pde1a	Calb1	Crh	Pcdh8	Cacna2d3	Sst	Thsd7a	Penk	Npy	Rgs4	Id2	Ptprt	Nrgn	Kirrel3	Cdh12	Zmat4	Vip	Lingo2	Ndst3	Cdh7	Grin2a	Kcnip4	Ncam2	Elmo1	Lrrc4c	Cntn5	Cd83	Sgcz	Lrrtm4	Zfp804b	Gabrg3
Seurat (Binarized)	Kcnip1	Erbb4	Foxp2	Ubash3b	Plcxd3	Cntnap5a	Slc24a3	Kcnh7	Grm7	Kcnip4	Uchl1	Fam49a	Zeb2	Unc13b	Dab1	Cntn4	Rcan2	Cntn5	Chrm3	Kctd16	Tenm4	Lrrtm4	Clstn3	Numb	Csmd2	Plxna4	Mical2	Dgki	Rgs7	Agbl4	Zfp385b	Asic2
Cell Ranger (Binarized)	Nxph4	Atp2b4	Cntnap5c	Adra1b	Ly6g6e	Fst	C030013G03Rik	Krt80	Pcdh18	Tcerg1l	Unc5c	LOC105246832	Il12a	Cd7	2900026A02Rik	Slitrk1	Cdh20	Fam19a5	Cbln1	Gfpt2	Hapln4	Prss22	Kcnd3	Slc35f4	Htr1a	9930014A18Rik	Flrt3	Prr16	Apbb2	Sftpc	Vamp1	Sln
GeneBasis (Binarized)	Gad1	Adarb2	Nxph1	Erbb4	Synpr	Npas3	Galntl6	Sst	Ptprd	Penk	Npy	Kirrel3	Pdyn	Mgat4c	Vip	Etl4	1700019L22Rik	Opcml	Kcnip4	Egfem1	Dpp10	Lrp1b	Lrrc4c	Cntn4	Cntn5	Camk1d	Rbfox1	Robo1	Grip1	Lrrtm4	Gria1	Csmd1
