# Supplementary material for: Predictive and robust gene selection for spatial transcriptomics
Source: Nat Commun. 2023 Apr 12;14:2091. doi: 10.1038/s41467-023-37392-1 (PMC10097645; doi:10.1038/s41467-023-37392-1)
Supplement: Supplementary file 4 — Source Data [file 41467_2023_37392_MOESM4_ESM.zip › Source Data/merfish-source/merfish_v1_genes_8.csv]

	0	1	2	3	4	5	6	7
PERSIST	Cdh9	Cplx3	Fezf2	Prox1	Reln	Slc32a1	Thsd7a	Tox
Seurat	Chodl	Crispld2	Fst	Nos1	Pvalb	Sncg	Th	Tnfaip6
Cell Ranger	Crispld2	Gad1	Gad2	Nxph1	Penk	Sst	Tac2	Vip
GeneBasis	Calb1	Cxcl14	Gad1	Lamp5	Olfm3	Penk	Sst	Vip
scGeneFit	Brinp3	Cdh13	Igfbp4	Luzp2	Penk	Rab3b	Spon1	Vip
MutInfo	Adra1b	Bcl11b	Igfbp4	Il1rapl2	Reln	Slc30a3	Slc32a1	Tox
SMASH	Brinp3	Rab3b	Il1rapl2	Igfbp4	Rspo1	Sulf2	Penk	Grik1
