# Supplementary material for: Predictive and robust gene selection for spatial transcriptomics
Source: Nat Commun. 2023 Apr 12;14:2091. doi: 10.1038/s41467-023-37392-1 (PMC10097645; doi:10.1038/s41467-023-37392-1)
Supplement: Supplementary file 4 — Source Data [file 41467_2023_37392_MOESM4_ESM.zip › Source Data/merfish-source/merfish_v1_genes_16.csv]

	0	1	2	3	4	5	6	7	8	9	10	11	12	13	14	15
PERSIST	C1ql3	Chrm2	Col25a1	Elfn1	Fezf2	Grin3a	Iqgap2	Lhx6	Luzp2	Meis2	Parm1	Pcdh8	Ptprm	Rgs6	Slc17a6	St6galnac5
Seurat	Calb2	Car3	Cd24a	Chodl	Cplx3	Crispld2	Fst	Nos1	Pvalb	Serpinf1	Sncg	Tac2	Th	Tnfaip6	Tshz2	Vipr2
Cell Ranger	Calb1	Calb2	Cd24a	Chodl	Crispld2	Cxcl14	Gad1	Gad2	Lamp5	Npy2r	Nxph1	Penk	Slc17a7	Sst	Tac2	Vip
GeneBasis	Calb1	Calb2	Cbln4	Cdh13	Cxcl14	Epha7	Flrt3	Gad1	Igfbp4	Lamp5	Nr4a2	Olfm3	Penk	Rab3b	Sst	Vip
scGeneFit	Brinp3	Cdh13	Cdh9	Fam19a2	Igfbp4	Luzp2	Lypd1	Marcksl1	Nr4a2	Penk	Ptprt	Rab3b	St6galnac5	Syndig1	Tac2	Timp3
MutInfo	Adra1b	Bcl11b	Brinp3	Calb1	Fam19a2	Igfbp4	Il1rapl2	Lamp5	Lypd1	Ptprt	Reln	Rxfp1	Slc30a3	Slc32a1	Thsd7a	Tox
SMASH	Brinp3	Rab3b	Il1rapl2	Igfbp4	Rspo1	Sulf2	Penk	Grik1	Calb1	Lamp5	Cbln2	Sema3e	Rxfp1	Cdh13	Plcxd3	Thsd7a
