# Supplementary material for: Predictive and robust gene selection for spatial transcriptomics
Source: Nat Commun. 2023 Apr 12;14:2091. doi: 10.1038/s41467-023-37392-1 (PMC10097645; doi:10.1038/s41467-023-37392-1)
Supplement: Supplementary file 4 — Source Data [file 41467_2023_37392_MOESM4_ESM.zip › Source Data/merfish-source/merfish_alm_expression_zero.csv]

	8 genes run 1	8 genes run 2	8 genes run 3	8 genes run 4	8 genes run 5	16 genes run 1	16 genes run 2	16 genes run 3	16 genes run 4	16 genes run 5	24 genes run 1	24 genes run 2	24 genes run 3	24 genes run 4	24 genes run 5	32 genes run 1	32 genes run 2	32 genes run 3	32 genes run 4	32 genes run 5
PERSIST	0.7388173341751099	0.7409614324569702	0.7360964417457581	0.738480269908905	0.737597644329071	0.7569419145584106	0.7581282258033752	0.758563756942749	0.7572721838951111	0.7573296427726746	0.7784653306007385	0.7792615294456482	0.7788447737693787	0.7795976400375366	0.7794574499130249	0.7920737862586975	0.7930057644844055	0.7918729186058044	0.7931351661682129	0.7926613092422485
Seurat	0.7099762558937073	0.7106088399887085	0.711871325969696	0.7098575234413147	0.7109399437904358	0.7084720134735107	0.7097294926643372	0.710874080657959	0.7085326910018921	0.7102516889572144	0.7147694826126099	0.7093429565429688	0.7125711441040039	0.7124651074409485	0.7113936543464661	0.7181854248046875	0.7159627079963684	0.713263988494873	0.7153885960578918	0.7140598297119141
Cell Ranger	0.7123315930366516	0.7109711766242981	0.711480438709259	0.7081356048583984	0.7093809843063354	0.7148386240005493	0.7122557759284973	0.7123090624809265	0.7142094373703003	0.713780403137207	0.7302625775337219	0.7263880968093872	0.7313276529312134	0.7282304167747498	0.7248156666755676	0.732406735420227	0.7342678308486938	0.7331872582435608	0.7350630164146423	0.733805775642395
GeneBasis	0.735604465007782	0.7341229915618896	0.7315273880958557	0.7297655344009399	0.7327638864517212	0.7543594241142273	0.7508325576782227	0.7542163133621216	0.7543962001800537	0.7527350783348083	0.7760698199272156	0.7770799994468689	0.7772105932235718	0.7743877172470093	0.7738098502159119	0.7920296788215637	0.7900274991989136	0.7934834361076355	0.7893382906913757	0.7915782332420349
