# Supplementary material for: Predictive and robust gene selection for spatial transcriptomics
Source: Nat Commun. 2023 Apr 12;14:2091. doi: 10.1038/s41467-023-37392-1 (PMC10097645; doi:10.1038/s41467-023-37392-1)
Supplement: Supplementary file 4 — Source Data [file 41467_2023_37392_MOESM4_ESM.zip › Source Data/merfish-source/merfish_alm_genes_16.csv]

	0	1	2	3	4	5	6	7	8	9	10	11	12	13	14	15
PERSIST	Brinp3	Cdh9	Egfem1	Egln3	Elfn1	Fezf2	Grm1	Inpp4b	Kcng1	Lhx6	Nr2f2	Rnf152	Slc30a3	St6galnac5	Teddm3	Vwc2
Seurat	Calb2	Cd24a	Chat	Chodl	Cplx3	Crispld2	Nos1	Npy2r	Penk	Pvalb	Serpinf1	Sncg	Tac2	Th	Tnfaip6	Tshz2
Cell Ranger	Calb1	Calb2	Chodl	Cplx3	Cxcl14	Lsp1	Npy2r	Nxph1	Penk	Serpinf1	Sst	Tac2	Th	Tshz2	Vip	Vipr2
GeneBasis	Calb1	Calb2	Cdh13	Cxcl14	Flrt3	Gad1	Igfbp4	Lamp5	Luzp2	Marcksl1	Olfm3	Penk	Sema3e	Sst	Tac2	Vip
scGeneFit	Adra1b	Calb1	Cdh12	Cdh13	Fam19a2	Igfbp4	Lamp5	Luzp2	Olfm3	Penk	Ptprt	Sema3e	Spon1	St6galnac5	Syndig1	Tac2
MutInfo	Bcl11b	Cbln2	Chn2	Egln3	Grm1	Luzp2	Lypd1	Pcdh8	Plcxd3	Prss23	Sema3e	Slc30a3	Slc32a1	Tox	Trp53i11	Unc13c
SMASH	Thsd7a	Cdcp1	Ccdc80	Tcap	Spon1	Il1rapl2	Marcksl1	Lypd1	Col25a1	Camk2d	Ptprt	Luzp2	Parm1	Cbln2	Calb1	Rspo1
