# Supplementary material for: Predictive and robust gene selection for spatial transcriptomics
Source: Nat Commun. 2023 Apr 12;14:2091. doi: 10.1038/s41467-023-37392-1 (PMC10097645; doi:10.1038/s41467-023-37392-1)
Supplement: Supplementary file 4 — Source Data [file 41467_2023_37392_MOESM4_ESM.zip › Source Data/merfish-source/merfish_alm_genes_8.csv]

	0	1	2	3	4	5	6	7
PERSIST	Elfn1	Fezf2	Grm1	Il1rapl2	Iqgap2	Lhx6	Nr2f2	Prdm8
Seurat	Calb2	Chodl	Crispld2	Nos1	Penk	Serpinf1	Sncg	Th
Cell Ranger	Calb1	Chodl	Cxcl14	Npy2r	Penk	Sst	Th	Vip
GeneBasis	Calb1	Cdh13	Cxcl14	Gad1	Lamp5	Penk	Sst	Vip
scGeneFit	Calb1	Cbln2	Igfbp4	Lamp5	Luzp2	Penk	Ptprt	Syndig1
MutInfo	Bcl11b	Cbln2	Chn2	Lypd1	Prss23	Slc30a3	Slc32a1	Unc13c
SMASH	Thsd7a	Cdcp1	Ccdc80	Tcap	Spon1	Il1rapl2	Marcksl1	Lypd1
