# Supplementary material for: Predictive and robust gene selection for spatial transcriptomics
Source: Nat Commun. 2023 Apr 12;14:2091. doi: 10.1038/s41467-023-37392-1 (PMC10097645; doi:10.1038/s41467-023-37392-1)
Supplement: Supplementary file 4 — Source Data [file 41467_2023_37392_MOESM4_ESM.zip › Source Data/merfish-source/merfish_v1_expression_zero.csv]

	8 genes run 1	8 genes run 2	8 genes run 3	8 genes run 4	8 genes run 5	16 genes run 1	16 genes run 2	16 genes run 3	16 genes run 4	16 genes run 5	24 genes run 1	24 genes run 2	24 genes run 3	24 genes run 4	24 genes run 5	32 genes run 1	32 genes run 2	32 genes run 3	32 genes run 4	32 genes run 5
PERSIST	0.7294086813926697	0.7329330444335938	0.7291784882545471	0.7306146621704102	0.7305492162704468	0.7550525069236755	0.7561275959014893	0.7565034031867981	0.7563310861587524	0.7556662559509277	0.7774505019187927	0.7779666185379028	0.7776626348495483	0.7761199474334717	0.7789729833602905	0.7914478182792664	0.7908459901809692	0.790037214756012	0.7911888957023621	0.7915469408035278
Seurat	0.7086730599403381	0.7078297734260559	0.7076463103294373	0.7088637948036194	0.7071580290794373	0.7137082815170288	0.7156211137771606	0.7119381427764893	0.7116935849189758	0.717028021812439	0.7270486354827881	0.7330194115638733	0.7287116646766663	0.7296669483184814	0.7323859930038452	0.7401389479637146	0.7347744107246399	0.7353904843330383	0.7368023991584778	0.7363713383674622
Cell Ranger	0.7169233560562134	0.7189592123031616	0.7153235673904419	0.7172213196754456	0.7157843112945557	0.7374698519706726	0.7400566935539246	0.7384100556373596	0.73931884765625	0.7392756938934326	0.7396278977394104	0.7462809085845947	0.7486793994903564	0.7445340156555176	0.7421630024909973	0.7462162971496582	0.7473450899124146	0.7528566122055054	0.7529146671295166	0.750113308429718
GeneBasis	0.7343904972076416	0.7359225153923035	0.7356780767440796	0.7348510026931763	0.7350414395332336	0.7460852265357971	0.7466892004013062	0.7479140162467957	0.748097836971283	0.7458298802375793	0.7684803605079651	0.7687988877296448	0.7670767903327942	0.7698929309844971	0.76687091588974	0.7853577136993408	0.7871652245521545	0.7843862771987915	0.7845030426979065	0.7846741676330566
