# Supplementary material for: Predictive and robust gene selection for spatial transcriptomics
Source: Nat Commun. 2023 Apr 12;14:2091. doi: 10.1038/s41467-023-37392-1 (PMC10097645; doi:10.1038/s41467-023-37392-1)
Supplement: Supplementary file 4 — Source Data [file 41467_2023_37392_MOESM4_ESM.zip › Source Data/merfish-source/merfish_alm_expression_thresh.csv]

	8 genes run 1	8 genes run 2	8 genes run 3	8 genes run 4	8 genes run 5	16 genes run 1	16 genes run 2	16 genes run 3	16 genes run 4	16 genes run 5	24 genes run 1	24 genes run 2	24 genes run 3	24 genes run 4	24 genes run 5	32 genes run 1	32 genes run 2	32 genes run 3	32 genes run 4	32 genes run 5
PERSIST	0.8019399046897888	0.8029293417930603	0.8003664016723633	0.8030492663383484	0.8024245500564575	0.818830668926239	0.8197230100631714	0.8202537894248962	0.8210906386375427	0.8216016888618469	0.8398462533950806	0.8409279584884644	0.8403623700141907	0.8388316035270691	0.8391414880752563	0.8518005609512329	0.8530136942863464	0.8534372448921204	0.8527901768684387	0.8499175906181335
Seurat	0.787261426448822	0.7909408807754517	0.788863480091095	0.7888835072517395	0.788418173789978	0.7818496227264404	0.7809382081031799	0.782354474067688	0.7809937000274658	0.7833773493766785	0.7851977944374084	0.7847324013710022	0.783697783946991	0.7835726141929626	0.7839608788490295	0.7868889570236206	0.7874333262443542	0.7878265380859375	0.7864605784416199	0.7877297401428223
Cell Ranger	0.7804022431373596	0.7782893180847168	0.7793408036231995	0.7769055962562561	0.7773218154907227	0.7814278602600098	0.7770242691040039	0.7786669731140137	0.7781382203102112	0.7785534858703613	0.7952733635902405	0.7943893074989319	0.7930265665054321	0.7922441959381104	0.7937712669372559	0.8071392178535461	0.8043941259384155	0.7996479868888855	0.8037796020507812	0.8023794293403625
GeneBasis	0.8000264763832092	0.7961941957473755	0.797355055809021	0.7962654232978821	0.7964609861373901	0.8188894987106323	0.8152704238891602	0.8164039850234985	0.8139761090278625	0.815805971622467	0.8363848328590393	0.8362215757369995	0.8338862657546997	0.8356783986091614	0.8320760726928711	0.8555055260658264	0.8530011773109436	0.8531395196914673	0.8517688512802124	0.8516659140586853
scGeneFit	0.7989450693130493	0.7963314652442932	0.7987806797027588	0.7984697222709656	0.7968800067901611	0.824669361114502	0.8261291980743408	0.8217262029647827	0.8229944109916687	0.8229342103004456	0.8386032581329346	0.8374590277671814	0.8378375172615051	0.8406397700309753	0.8376112580299377	0.8540432453155518	0.8521100282669067	0.8537461757659912	0.8544747233390808	0.8514639735221863
MutInfo	0.7934556007385254	0.7918859720230103	0.7954580187797546	0.7984837889671326	0.7974404096603394	0.8207789659500122	0.8182514905929565	0.8204367160797119	0.8215952515602112	0.8233694434165955	0.8361142873764038	0.8352035284042358	0.8350269198417664	0.8377500176429749	0.8379750847816467	0.8485744595527649	0.8512330651283264	0.8502092957496643	0.8479574918746948	0.8507056832313538
SMASH	0.7968806028366089	0.7944464683532715	0.7932426929473877	0.7972442507743835	0.7958163619041443	0.8106393218040466	0.8093834519386292	0.8092775344848633	0.8100829124450684	0.8108826279640198	0.8327111601829529	0.8330844640731812	0.8313713073730469	0.8311059474945068	0.8335109949111938	0.8521280884742737	0.8506833910942078	0.8515471816062927	0.851472020149231	0.8517400622367859
