# Supplementary material for: Predictive and robust gene selection for spatial transcriptomics
Source: Nat Commun. 2023 Apr 12;14:2091. doi: 10.1038/s41467-023-37392-1 (PMC10097645; doi:10.1038/s41467-023-37392-1)
Supplement: Supplementary file 4 — Source Data [file 41467_2023_37392_MOESM4_ESM.zip › Source Data/merfish-source/merfish_alm_genes_24.csv]

	0	1	2	3	4	5	6	7	8	9	10	11	12	13	14	15	16	17	18	19	20	21	22	23
PERSIST	Asic4	Blnk	Cbln2	Cdh20	Chn2	Elfn1	Fezf2	Gpc6	Inpp4b	Lhx6	Luzp2	Nos1	Nr2f2	Reln	Sema5a	Slc30a3	Sp8	Sulf1	Tcap	Thsd7a	Tmem163	Trpc4	Unc5d	Ust
Seurat	Calb2	Car3	Cd24a	Chat	Chodl	Cplx3	Crispld2	Cxcl14	Dmkn	Hpse	Lmo1	Nos1	Npy2r	Penk	Pvalb	Scgn	Serpinf1	Slc17a8	Sncg	Tac2	Th	Tnfaip6	Tshz2	Vipr2
Cell Ranger	Calb1	Calb2	Car3	Chodl	Col24a1	Cplx3	Cxcl14	Gad1	Lsp1	Moxd1	Npy2r	Nxph1	Penk	Pvalb	Reln	Serpinf1	Slc17a8	Sst	Syt6	Tac2	Th	Tshz2	Vip	Vipr2
GeneBasis	Calb1	Calb2	Cdh13	Cxcl14	Epha7	Fam19a2	Flrt3	Gad1	Hs3st5	Igfbp4	Lamp5	Luzp2	Marcksl1	Nr4a1	Olfm3	Penk	Ptprt	Rfx3	Sema3e	Sst	Tac2	Thsd7a	Trpc4	Vip
scGeneFit	Calb1	Cdh12	Cdh13	Chn2	Chrm2	Col25a1	Egln3	Grin3a	Igfbp4	Igfbp5	Lamp5	Luzp2	Lypd1	Olfm3	Penk	Ptprt	Rab3b	Reln	Sema3e	Spon1	Syndig1	Tac2	Thsd7a	Trpc6
MutInfo	Ano4	Bcl11b	Cbln2	Cbln4	Chn2	Egln3	Fam19a2	Grm1	Igfbp4	Inpp4b	Luzp2	Lypd1	Nos1	Pcdh8	Plcxd3	Prss23	Ptprt	Sema3e	Sema5a	Slc30a3	Slc32a1	Tox	Trp53i11	Unc13c
SMASH	Thsd7a	Cdcp1	Ccdc80	Tcap	Spon1	Il1rapl2	Marcksl1	Lypd1	Col25a1	Camk2d	Ptprt	Luzp2	Parm1	Cbln2	Calb1	Rspo1	Fam19a2	Prdm8	Fezf2	Nkain3	Rorb	Prss23	Plcxd3	Sulf2
