# Supplementary material for: Predictive and robust gene selection for spatial transcriptomics
Source: Nat Commun. 2023 Apr 12;14:2091. doi: 10.1038/s41467-023-37392-1 (PMC10097645; doi:10.1038/s41467-023-37392-1)
Supplement: Supplementary file 4 — Source Data [file 41467_2023_37392_MOESM4_ESM.zip › Source Data/merfish-source/merfish_alm_genes_32.csv]

	0	1	2	3	4	5	6	7	8	9	10	11	12	13	14	15	16	17	18	19	20	21	22	23	24	25	26	27	28	29	30	31
PERSIST	Alk	Cbln4	Cdh13	Cemip	Cux2	Egfem1	Egln3	Elfn1	Grin3a	Il1rapl2	Iqgap2	Itgb8	Lhx6	Lypd1	Moxd1	Nkain3	Pcdh8	Penk	Pou3f1	Prdm8	Prox1	Prss23	Ptprm	Ptpru	Reln	Syt6	Tcap	Teddm3	Thsd7a	Tox	Trp53i11	Unc13c
Seurat	1700022I11Rik	Calb2	Car3	Cd24a	Chat	Chodl	Chrna2	Clrn1	Cobll1	Corin	Cplx3	Crispld2	Cxcl14	Dmkn	Hpse	Lmo1	Moxd1	Nos1	Npy2r	Nr4a2	Pdgfra	Penk	Pvalb	Scgn	Serpinf1	Slc17a8	Sncg	Tac2	Th	Tnfaip6	Tshz2	Vipr2
Cell Ranger	Adam2	Calb1	Calb2	Car3	Ccnb1	Chodl	Chrna2	Col24a1	Corin	Cplx3	Cxcl14	Gad1	Gad2	Lamp5	Lsp1	Moxd1	Npas1	Npy2r	Nxph1	Pdgfra	Penk	Pvalb	Reln	Serpinf1	Slc17a8	Sst	Syt6	Tac2	Th	Tshz2	Vip	Vipr2
GeneBasis	Calb1	Calb2	Cd24a	Cdh13	Chn2	Cxcl14	Epha7	Fam19a2	Flrt3	Gad1	Hs3st5	Igfbp4	Lamp5	Luzp2	Marcksl1	Nr4a1	Olfm3	Parm1	Penk	Plcxd3	Prr16	Ptprt	Rfx3	Sema3e	Sst	Syndig1	Tac2	Thsd7a	Trp53i11	Trpc4	Trpc6	Vip
scGeneFit	Adra1b	Bdnf	Calb1	Calb2	Cbln4	Cdh12	Cdh13	Egln3	Fam19a2	Grin3a	Igfbp4	Igfbp5	Lamp5	Luzp2	Lypd1	Marcksl1	Olfm3	Penk	Plcxd3	Prss23	Ptprt	Rab3b	Reln	Sema3e	Shisa9	Slc17a6	St6galnac5	Syndig1	Tac2	Thsd7a	Tmem163	Trpc6
MutInfo	Adra1b	Ano4	Bcl11b	Cbln2	Cbln4	Cdh9	Chn2	Egln3	Fam19a2	Grin3a	Grm1	Igfbp4	Il1rapl2	Inpp4b	Luzp2	Lypd1	Nkain3	Nos1	Pcdh8	Plcxd3	Prss23	Ptprt	Rgs6	Sema3e	Sema5a	Sertm1	Slc30a3	Slc32a1	Tox	Trp53i11	Trpc4	Unc13c
SMASH	Thsd7a	Cdcp1	Ccdc80	Tcap	Spon1	Il1rapl2	Marcksl1	Lypd1	Col25a1	Camk2d	Ptprt	Luzp2	Parm1	Cbln2	Calb1	Rspo1	Fam19a2	Prdm8	Fezf2	Nkain3	Rorb	Prss23	Plcxd3	Sulf2	Igfbp5	Cbln4	Chn2	Egfem1	Pcdh8	Chrm2	Bdnf	Cdh13
