# Supplementary material for: Predictive and robust gene selection for spatial transcriptomics
Source: Nat Commun. 2023 Apr 12;14:2091. doi: 10.1038/s41467-023-37392-1 (PMC10097645; doi:10.1038/s41467-023-37392-1)
Supplement: Supplementary file 4 — Source Data [file 41467_2023_37392_MOESM4_ESM.zip › Source Data/merfish-source/merfish_v1_expression_merfish_thresh.csv]

	8 genes run 1	8 genes run 2	8 genes run 3	8 genes run 4	8 genes run 5	16 genes run 1	16 genes run 2	16 genes run 3	16 genes run 4	16 genes run 5	24 genes run 1	24 genes run 2	24 genes run 3	24 genes run 4	24 genes run 5	32 genes run 1	32 genes run 2	32 genes run 3	32 genes run 4	32 genes run 5
PERSIST	0.8683288097381592	0.8681464791297913	0.8682965636253357	0.8683384656906128	0.867972195148468	0.8751236796379089	0.8749399781227112	0.8746144771575928	0.8755443096160889	0.8755616545677185	0.8931325078010559	0.8941428661346436	0.8938623070716858	0.8943831324577332	0.8934147953987122	0.902342677116394	0.9023708701133728	0.9024034142494202	0.9021141529083252	0.9016783833503723
Seurat	0.8605892658233643	0.8603845238685608	0.8606820702552795	0.8606635332107544	0.8606880307197571	0.8651372790336609	0.865195095539093	0.865078866481781	0.8650527596473694	0.865105152130127	0.8688278794288635	0.8687648177146912	0.86888587474823	0.8687423467636108	0.8690367937088013	0.8778679370880127	0.8780528903007507	0.8780380487442017	0.8778182864189148	0.8774881958961487
Cell Ranger	0.8720650672912598	0.8718963861465454	0.8718016147613525	0.8721064329147339	0.8720596432685852	0.8712550401687622	0.8725018501281738	0.8714911341667175	0.8721569776535034	0.8715083003044128	0.8785732984542847	0.8787032961845398	0.8787316083908081	0.8784865736961365	0.8784421682357788	0.882994532585144	0.8832463026046753	0.8842366337776184	0.8847308158874512	0.8837587237358093
GeneBasis	0.8713662624359131	0.8716490268707275	0.8715731501579285	0.8714901208877563	0.8715667128562927	0.8848738074302673	0.8850667476654053	0.8850178122520447	0.8850817680358887	0.8850074410438538	0.8945251703262329	0.8943714499473572	0.894644021987915	0.8945297002792358	0.8945307731628418	0.9051345586776733	0.9055400490760803	0.9052789211273193	0.9049226641654968	0.9054077863693237
