# Supplementary material for: Predictive and robust gene selection for spatial transcriptomics
Source: Nat Commun. 2023 Apr 12;14:2091. doi: 10.1038/s41467-023-37392-1 (PMC10097645; doi:10.1038/s41467-023-37392-1)
Supplement: Supplementary file 4 — Source Data [file 41467_2023_37392_MOESM4_ESM.zip › Source Data/merfish-source/merfish_v1_expression_thresh.csv]

	8 genes run 1	8 genes run 2	8 genes run 3	8 genes run 4	8 genes run 5	16 genes run 1	16 genes run 2	16 genes run 3	16 genes run 4	16 genes run 5	24 genes run 1	24 genes run 2	24 genes run 3	24 genes run 4	24 genes run 5	32 genes run 1	32 genes run 2	32 genes run 3	32 genes run 4	32 genes run 5
PERSIST	0.8054816722869873	0.8081719279289246	0.806114912033081	0.8047704696655273	0.8067564964294434	0.8302679061889648	0.8302475214004517	0.83113694190979	0.8297228813171387	0.8291774988174438	0.8520586490631104	0.851519763469696	0.8525280952453613	0.85161954164505	0.8515316247940063	0.8625704646110535	0.8644740581512451	0.8664683699607849	0.8644043803215027	0.8655974268913269
Seurat	0.7998114228248596	0.7990590929985046	0.7993897199630737	0.7992146015167236	0.7981652617454529	0.7967897057533264	0.7961447238922119	0.7958912253379822	0.7972246408462524	0.7974453568458557	0.8054865598678589	0.8019309639930725	0.8024945855140686	0.8028461337089539	0.8037716150283813	0.8196337223052979	0.8182823657989502	0.81990647315979	0.818752646446228	0.8163458108901978
Cell Ranger	0.793662965297699	0.7943622469902039	0.7934643030166626	0.7920081615447998	0.7918429970741272	0.8164684176445007	0.8188589215278625	0.8228623270988464	0.8173007369041443	0.8162305355072021	0.8239164352416992	0.8247120380401611	0.8282968997955322	0.8254020810127258	0.8247021436691284	0.829042375087738	0.8292890191078186	0.8313710689544678	0.8267927169799805	0.8243589401245117
GeneBasis	0.8136028051376343	0.8109925389289856	0.8132878541946411	0.8146873712539673	0.8139550685882568	0.8278554677963257	0.8255339860916138	0.8275922536849976	0.8269186615943909	0.8243657946586609	0.8451591730117798	0.8434448838233948	0.8447647094726562	0.8443013429641724	0.8412560224533081	0.856914758682251	0.8589640259742737	0.8581969141960144	0.859446108341217	0.8597800731658936
scGeneFit	0.7901622653007507	0.789783239364624	0.7902719378471375	0.7900320291519165	0.7898909449577332	0.8261650204658508	0.8268225193023682	0.8253878951072693	0.8227239847183228	0.8243833184242249	0.8423697352409363	0.8374910950660706	0.8413817882537842	0.8400130271911621	0.8408035039901733	0.8587218523025513	0.8566590547561646	0.8552664518356323	0.8565244078636169	0.856118381023407
MutInfo	0.8110401630401611	0.8077467083930969	0.8104960322380066	0.810769259929657	0.8114542961120605	0.8320145010948181	0.8322048783302307	0.8298225998878479	0.8317500352859497	0.8317838907241821	0.8425348401069641	0.8433682322502136	0.8419787883758545	0.8420178294181824	0.8406286239624023	0.8569905161857605	0.8567836284637451	0.8584731817245483	0.8576099872589111	0.8592410087585449
SMASH	0.8050476908683777	0.8043541312217712	0.8024518489837646	0.8070530891418457	0.8050099611282349	0.8232940435409546	0.8203235864639282	0.8251850008964539	0.8212502598762512	0.8182843923568726	0.8401740193367004	0.8405364155769348	0.8434997797012329	0.8416053056716919	0.8425277471542358	0.8625233769416809	0.8602023124694824	0.860835611820221	0.8627774119377136	0.8591644763946533
