# Supplementary material for: Predictive and robust gene selection for spatial transcriptomics
Source: Nat Commun. 2023 Apr 12;14:2091. doi: 10.1038/s41467-023-37392-1 (PMC10097645; doi:10.1038/s41467-023-37392-1)
Supplement: Supplementary file 4 — Source Data [file 41467_2023_37392_MOESM4_ESM.zip › Source Data/merfish-source/merfish_v1_genes_32.csv]

	0	1	2	3	4	5	6	7	8	9	10	11	12	13	14	15	16	17	18	19	20	21	22	23	24	25	26	27	28	29	30	31
PERSIST	Bcl11b	Cbln2	Ccdc80	Cdh13	Cdh20	Egfem1	Elfn1	Fezf2	Flrt3	Grin3a	Igfbp4	Il1rapl2	Lamp5	Lhx6	Lmo1	Lypd1	Nr2f2	Parm1	Pcdh8	Penk	Ptprk	Ptprm	Ptprt	Reln	Rxfp1	Satb2	Sema5a	St6galnac5	Tcap	Thbs2	Tox	Ubash3b
Seurat	Bdnf	Calb2	Car3	Cd24a	Chat	Chodl	Cplx3	Crispld2	Cxcl14	Fst	Hpse	Lypd1	Nos1	Npy2r	Nr4a2	Nxph2	Oprk1	Pdgfra	Penk	Pvalb	Reln	Rxfp2	Serpinf1	Slc17a8	Sncg	Sst	Tac2	Tcap	Th	Tnfaip6	Tshz2	Vipr2
Cell Ranger	Bdnf	Calb1	Calb2	Car3	Cd24a	Chodl	Clrn1	Cplx3	Crhr2	Crispld2	Cxcl14	Fst	Gad1	Gad2	Lamp5	Lsp1	Ndst4	Npy2r	Nxph1	Nxph2	Parm1	Penk	Pvalb	Rspo1	Slc17a7	Sncg	Sst	Tac2	Th	Tmem163	Vip	Vipr2
GeneBasis	Brinp3	Calb1	Calb2	Cbln4	Cdh13	Cdh9	Chn2	Cxcl14	Epha7	Flrt3	Gad1	Grm1	Igfbp4	Lamp5	Luzp2	Marcksl1	Nr4a1	Nr4a2	Olfm3	Penk	Ptprt	Rab3b	Rfx3	Rgs6	Sema3e	Shisa9	Spon1	Sst	Syndig1	Tac2	Trpc4	Vip
scGeneFit	Brinp3	Calb2	Cdh13	Cdh9	Chn2	Chrm2	Fam19a2	Fosb	Igfbp4	Luzp2	Marcksl1	Moxd1	Npy2r	Nr4a2	Nxph2	Olfm3	Parm1	Penk	Plcxd3	Ptprt	Pvalb	Rab3b	Reln	Sema3e	Sertm1	St6galnac5	Sulf2	Syndig1	Tac2	Thsd7a	Timp3	Trp53i11
MutInfo	Adra1b	Bcl11b	Brinp3	Calb1	Cdh13	Col25a1	Cplx3	Egfem1	Fam19a2	Grm1	Igfbp4	Il1rapl2	Inpp4b	Iqgap2	Lamp5	Lypd1	Nos1	Olfm3	Pcdh8	Penk	Ptprt	Pxdc1	Reln	Rxfp1	Sertm1	Shisa9	Slc30a3	Slc32a1	Thsd7a	Tox	Trpc4	Unc5d
SMASH	Brinp3	Rab3b	Il1rapl2	Igfbp4	Rspo1	Sulf2	Penk	Grik1	Calb1	Lamp5	Cbln2	Sema3e	Rxfp1	Cdh13	Plcxd3	Thsd7a	Blnk	Cdh9	Dmkn	Slc17a6	Marcksl1	Rorb	Parm1	Reln	Luzp2	Iqgap2	Cdh12	Lypd1	Igfbp5	Ccdc80	Unc5d	Fezf2
