# Supplementary material for: Predictive and robust gene selection for spatial transcriptomics
Source: Nat Commun. 2023 Apr 12;14:2091. doi: 10.1038/s41467-023-37392-1 (PMC10097645; doi:10.1038/s41467-023-37392-1)
Supplement: Supplementary file 4 — Source Data [file 41467_2023_37392_MOESM4_ESM.zip › Source Data/merfish-source/merfish_alm_expression_merfish_thresh.csv]

	8 genes run 1	8 genes run 2	8 genes run 3	8 genes run 4	8 genes run 5	16 genes run 1	16 genes run 2	16 genes run 3	16 genes run 4	16 genes run 5	24 genes run 1	24 genes run 2	24 genes run 3	24 genes run 4	24 genes run 5	32 genes run 1	32 genes run 2	32 genes run 3	32 genes run 4	32 genes run 5
PERSIST	0.855249285697937	0.8553935885429382	0.8552121520042419	0.8554599285125732	0.8554553389549255	0.8676769137382507	0.8678097724914551	0.867594838142395	0.8679020404815674	0.8677311539649963	0.878404974937439	0.8786535263061523	0.8785706758499146	0.8785756230354309	0.8787689805030823	0.8857556581497192	0.8852799534797668	0.8854957222938538	0.8852539658546448	0.8851460218429565
Seurat	0.8348146677017212	0.8349425196647644	0.835049033164978	0.8350444436073303	0.8350247144699097	0.8442513942718506	0.8444532752037048	0.8443077206611633	0.8441161513328552	0.8444012999534607	0.8453910946846008	0.8454849123954773	0.8468160033226013	0.8454687595367432	0.8453055024147034	0.8475120067596436	0.8492292761802673	0.8485719561576843	0.8488366603851318	0.8492030501365662
Cell Ranger	0.8380573391914368	0.8380885124206543	0.8381373286247253	0.8381410241127014	0.8380581140518188	0.8465280532836914	0.8466158509254456	0.846746563911438	0.8467093110084534	0.8468560576438904	0.8530436158180237	0.8527932167053223	0.8529722690582275	0.8531240224838257	0.8528823852539062	0.8580734133720398	0.858437716960907	0.8579292297363281	0.8581218719482422	0.857866108417511
GeneBasis	0.8490181565284729	0.8492069244384766	0.849165678024292	0.8493645191192627	0.8492233157157898	0.8697656989097595	0.869731068611145	0.869668185710907	0.8697478175163269	0.8697731494903564	0.8829557299613953	0.8832139372825623	0.883033275604248	0.883207380771637	0.8829755783081055	0.8929856419563293	0.8929452896118164	0.8929669857025146	0.8929429054260254	0.8929610252380371
