# Supplementary material for: Predictive and robust gene selection for spatial transcriptomics
Source: Nat Commun. 2023 Apr 12;14:2091. doi: 10.1038/s41467-023-37392-1 (PMC10097645; doi:10.1038/s41467-023-37392-1)
Supplement: Supplementary file 4 — Source Data [file 41467_2023_37392_MOESM4_ESM.zip › Source Data/merfish-source/merfish_v1_genes_24.csv]

	0	1	2	3	4	5	6	7	8	9	10	11	12	13	14	15	16	17	18	19	20	21	22	23
PERSIST	Blnk	Cbln2	Cdh9	Dscaml1	Elfn1	Fezf2	Fosb	Iqgap2	Nos1	Parm1	Pcdh8	Penk	Prox1	Ptprk	Ptprm	Ptprt	Ptpru	Reln	Satb2	Sema3e	Sox6	Syt6	Thsd7a	Tox
Seurat	Calb2	Car3	Cd24a	Chodl	Cplx3	Crispld2	Cxcl14	Fst	Hpse	Lypd1	Nos1	Npy2r	Nr4a2	Nxph2	Pvalb	Reln	Rxfp2	Serpinf1	Sncg	Tac2	Th	Tnfaip6	Tshz2	Vipr2
Cell Ranger	Bdnf	Calb1	Calb2	Cd24a	Chodl	Clrn1	Crhr2	Crispld2	Cxcl14	Gad1	Gad2	Lamp5	Ndst4	Npy2r	Nxph1	Penk	Pvalb	Rspo1	Slc17a7	Sncg	Sst	Tac2	Th	Vip
GeneBasis	Calb1	Calb2	Cbln4	Cdh13	Chn2	Cxcl14	Epha7	Flrt3	Gad1	Igfbp4	Lamp5	Marcksl1	Nr4a1	Nr4a2	Olfm3	Penk	Ptprt	Rab3b	Rfx3	Sema3e	Sst	Syndig1	Tac2	Vip
scGeneFit	Brinp3	Cbln2	Cbln4	Cdh13	Cdh9	Chrm2	Igfbp4	Luzp2	Marcksl1	Moxd1	Npy2r	Nxph2	Olfm3	Parm1	Penk	Ptprt	Rab3b	Reln	Spon1	St6galnac5	Syndig1	Tac2	Th	Timp3
MutInfo	Adra1b	Bcl11b	Brinp3	Calb1	Fam19a2	Grm1	Igfbp4	Il1rapl2	Inpp4b	Iqgap2	Lamp5	Lypd1	Nos1	Pcdh8	Penk	Ptprt	Pxdc1	Reln	Rxfp1	Shisa9	Slc30a3	Slc32a1	Thsd7a	Tox
SMASH	Brinp3	Rab3b	Il1rapl2	Igfbp4	Rspo1	Sulf2	Penk	Grik1	Calb1	Lamp5	Cbln2	Sema3e	Rxfp1	Cdh13	Plcxd3	Thsd7a	Blnk	Cdh9	Dmkn	Slc17a6	Marcksl1	Rorb	Parm1	Reln
