# Supplementary material for: Predictive and robust gene selection for spatial transcriptomics
Source: Nat Commun. 2023 Apr 12;14:2091. doi: 10.1038/s41467-023-37392-1 (PMC10097645; doi:10.1038/s41467-023-37392-1)
Supplement: Supplementary file 4 — Source Data [file 41467_2023_37392_MOESM4_ESM.zip › Source Data/ssv4-source/ssv4_sst_genes_16.csv]

	0	1	2	3	4	5	6	7	8	9	10	11	12	13	14	15
PERSIST (Neuronal)	Col25a1	Cpne4	Cpne9	Dnajc14	Elfn1	Grik3	Htr1f	Il1rapl2	Lhx6	Ogdhl	Ormdl3	Ptprm	Rspo2	Slc32a1	Syt17	Tox2
PERSIST (Sst)	Aen	Egln3	Fam150b	Hpse	Kctd10	Kifc3	Lama4	Man1a	Mpp3	Myh8	Nkain3	Ogdhl	Ormdl3	Sema3c	Unc13c	Zfp536
