# Supplementary material for: Predictive and robust gene selection for spatial transcriptomics
Source: Nat Commun. 2023 Apr 12;14:2091. doi: 10.1038/s41467-023-37392-1 (PMC10097645; doi:10.1038/s41467-023-37392-1)
Supplement: Supplementary file 4 — Source Data [file 41467_2023_37392_MOESM4_ESM.zip › Source Data/ssv4-source/ssv4_sst_genes_128.csv]

	0	1	2	3	4	5	6	7	8	9	10	11	12	13	14	15	16	17	18	19	20	21	22	23	24	25	26	27	28	29	30	31	32	33	34	35	36	37	38	39	40	41	42	43	44	45	46	47	48
PERSIST (Neuronal)	1500009L16Rik	1810041L15Rik	3110053B16Rik	9430021M05Rik	9530091C08Rik	Adcy3	Aen	Aldh1b1	Ano4	Arfgap2	Astn2	Atp2b4	C1ql3	Carm1	Ccdc22	Celsr3	Chn2	Chrna7	Clvs1	Col25a1	Coro6	Cpne7	Cux2	Dcc	Dnajc14	Dok4	E130311K13Rik	Elfn1	Endog	Fam46a	Fos	Fosb	Gga1	Glra3	Gm13629	Gm18785	Gm2464	Gm26588	Gm32091	Gm35564	Gm9801	Gpc6	Gpr135	Grm4	Hist1h2bc	Hsdl2	Icmt	Il1rap	Il1rapl2
PERSIST (Sst)	5330434G04Rik	6330403A02Rik	A330102I10Rik	Ackr1	Ackr3	Adcy3	Alcam	Alyref	Ankrd34b	Ankrd34c	Ankrd9	Arfgap2	Arhgef28	Bloc1s3	C1qtnf7	Cartpt	Cdh7	Cdk20	Cenpa	Chrna2	Chst15	Cntnap5c	Cpne7	Cpne8	Crhr2	Crip2	Crygs	Csmd3	Cthrc1	Ddx3y	Dmrt2	Dnal1	Dolk	Drd2	Eepd1	Egln3	Elac2	Etv1	Eya1	Fam150b	Fam168a	Fez2	Filip1	Fitm2	Flna	Fosb	Fosl2	Fth1	Fxyd6
[truncated: 79 more columns]
