# Supplementary material for: Predictive and robust gene selection for spatial transcriptomics
Source: Nat Commun. 2023 Apr 12;14:2091. doi: 10.1038/s41467-023-37392-1 (PMC10097645; doi:10.1038/s41467-023-37392-1)
Supplement: Supplementary file 4 — Source Data [file 41467_2023_37392_MOESM4_ESM.zip › Source Data/ssv4-source/ssv4_neuronal_expression_0.1.csv]

	8 genes run 1	8 genes run 2	8 genes run 3	8 genes run 4	8 genes run 5	16 genes run 1	16 genes run 2	16 genes run 3	16 genes run 4	16 genes run 5	32 genes run 1	32 genes run 2	32 genes run 3	32 genes run 4	32 genes run 5	64 genes run 1	64 genes run 2	64 genes run 3	64 genes run 4	64 genes run 5	128 genes run 1	128 genes run 2	128 genes run 3	128 genes run 4	128 genes run 5	192 genes run 1	192 genes run 2	192 genes run 3	192 genes run 4	192 genes run 5	256 genes run 1	256 genes run 2	256 genes run 3	256 genes run 4	256 genes run 5
PERSIST	0.7421851754188538	0.7420423626899719	0.7420796155929565	0.7420486807823181	0.7420739531517029	0.7493650913238525	0.7491922378540039	0.7493136525154114	0.7492337226867676	0.7493802309036255	0.7543866038322449	0.7545810341835022	0.754440426826477	0.7546098828315735	0.7544494867324829	0.7593379616737366	0.7592348456382751	0.7592760920524597	0.7591003179550171	0.7591373920440674	0.7622667551040649	0.7619872689247131	0.7621649503707886	0.7621839046478271	0.7622036337852478	0.7637794613838196	0.7636464238166809	0.7635864615440369	0.763789713382721	0.7638527750968933	0.7648723125457764	0.7648062109947205	0.7647849917411804	0.7649246454238892	0.764783501625061
Seurat	0.71905517578125	0.7189840078353882	0.7191537022590637	0.719031035900116	0.7190582752227783	0.7268852591514587	0.7270427346229553	0.7270212173461914	0.7270650863647461	0.7269320487976074	0.7414636611938477	0.7411184310913086	0.7415860891342163	0.7415149807929993	0.7409229278564453	0.7516540884971619	0.7521834373474121	0.7510743141174316	0.7515603303909302	0.7513474225997925	0.7561960816383362	0.7562775611877441	0.7561236619949341	0.7562873959541321	0.7565188407897949	0.7586857676506042	0.7589510679244995	0.7588264346122742	0.7584956288337708	0.7584994435310364	0.7604646682739258	0.760534405708313	0.7601775527000427	0.7604939937591553	0.7604842782020569
Cell Ranger	0.7207177877426147	0.7208676934242249	0.7208618521690369	0.7207798361778259	0.7206658720970154	0.7288473844528198	0.7288068532943726	0.72880619764328	0.7287833094596863	0.7287551164627075	0.7409648299217224	0.7405521869659424	0.740673303604126	0.7406207919120789	0.740873396396637	0.7495893239974976	0.7491379976272583	0.7495839595794678	0.7491721510887146	0.7493448853492737	0.7552260160446167	0.7552411556243896	0.7554251551628113	0.7553764581680298	0.7548075318336487	0.7584038376808167	0.7580933570861816	0.7581675052642822	0.7585058808326721	0.7583273649215698	0.7603194117546082	0.7602782249450684	0.7602648735046387	0.7603024244308472	0.7604745030403137
GeneBasis	0.7291305065155029	0.7292497754096985	0.7290463447570801	0.7291600704193115	0.7291335463523865	0.7375900149345398	0.7377423644065857	0.7378522753715515	0.7379155158996582	0.7376387715339661	0.7448839545249939	0.7446467280387878	0.7450850605964661	0.744599461555481	0.7451561093330383	0.751851499080658	0.7518017888069153	0.7517450451850891	0.751897931098938	0.7516289353370667	0.757408082485199	0.7570997476577759	0.7571471333503723	0.7573848962783813	0.7572091817855835	0.7599639892578125	0.7598434090614319	0.7598516941070557	0.7597662210464478	0.7597238421440125	0.7611093521118164	0.7610480189323425	0.7611346244812012	0.7611137628555298	0.7610611915588379
scGeneFit	0.7248851656913757	0.7248886823654175	0.7249703407287598	0.7249910235404968	0.724950909614563	0.7418375015258789	0.7418681383132935	0.7420592308044434	0.7417693734169006	0.7417937517166138	0.7491857409477234	0.7490925192832947	0.7491896748542786	0.7488797307014465	0.7493541240692139	0.7553123235702515	0.7549341917037964	0.7548237442970276	0.7546671032905579	0.7552425265312195	0.7588694095611572	0.7586508393287659	0.7584341764450073	0.7587683796882629	0.7588357329368591	0.7606449723243713	0.7605993747711182	0.7608110904693604	0.7607243657112122	0.7609009146690369	0.761982262134552	0.762220025062561	0.7621950507164001	0.7621036171913147	0.7621909379959106
MutInfo	0.7408015727996826	0.7406578063964844	0.7408328652381897	0.7407820820808411	0.7406936287879944	0.7474016547203064	0.7475359439849854	0.7474585175514221	0.7474615573883057	0.7472813129425049	0.7535289525985718	0.7536156177520752	0.7533667087554932	0.7535094618797302	0.7533684968948364	0.7566974759101868	0.756721556186676	0.7569460272789001	0.7569319009780884	0.7564480900764465	0.7567599415779114	0.7566372752189636	0.7569066286087036	0.7569320797920227	0.7566604018211365	0.7569207549095154	0.7567819356918335	0.7568287253379822	0.7567628622055054	0.7566450238227844	0.7568238973617554	0.7566359043121338	0.7569083571434021	0.7563042044639587	0.7564886212348938
SMASH	0.7236720323562622	0.7237526774406433	0.723702609539032	0.7237424850463867	0.7238344550132751	0.7375859022140503	0.7371475100517273	0.7373777031898499	0.7372653484344482	0.7375024557113647	0.7489379644393921	0.7487107515335083	0.7487837076187134	0.7488532662391663	0.7486534118652344	0.7542487978935242	0.7541336417198181	0.7541183829307556	0.7543685436248779	0.7538164258003235	0.7583470344543457	0.7585927844047546	0.7584835886955261	0.7585259079933167	0.7584752440452576	0.7610238194465637	0.7606297731399536	0.7606865167617798	0.7610780000686646	0.7607765197753906	0.7617419362068176	0.7619525194168091	0.7618370652198792	0.7622030973434448	0.7616664171218872
Seurat (Binarized)	0.7054063081741333	0.7053833603858948	0.7054606080055237	0.7053487300872803	0.7053396105766296	0.7084452509880066	0.7083737254142761	0.7084421515464783	0.7083962559700012	0.7082948088645935	0.7122943997383118	0.7121441960334778	0.7122330069541931	0.7122526168823242	0.7121579647064209	0.7147312760353088	0.714995801448822	0.7148135304450989	0.7150405049324036	0.7148028612136841	0.7165868282318115	0.7168241143226624	0.716011643409729	0.7145132422447205	0.7162299752235413	0.7167297601699829	0.7150993943214417	0.7149222493171692	0.7156515121459961	0.7155275940895081	0.715998649597168	0.7162805199623108	0.7163586616516113	0.7165290713310242	0.7168367505073547
Cell Ranger (Binarized)	0.7035676836967468	0.703583300113678	0.7035350799560547	0.703566312789917	0.703575849533081	0.7037585973739624	0.7037926316261292	0.7037895917892456	0.7037502527236938	0.7037356495857239	0.7044596672058105	0.7045750021934509	0.7045850157737732	0.7043948173522949	0.7046304941177368	0.7037748694419861	0.7034150958061218	0.7051026821136475	0.7037115693092346	0.705206573009491	0.7225814461708069	0.7227044701576233	0.7228986620903015	0.7227513194084167	0.7224403023719788	0.7417779564857483	0.7417693734169006	0.7415754199028015	0.7417662143707275	0.74163818359375	0.7479422092437744	0.7476590871810913	0.7478809356689453	0.747823178768158	0.7479588985443115
GeneBasis (Binarized)	0.7391977310180664	0.7391241192817688	0.7392088770866394	0.7391243577003479	0.7390618324279785	0.7465677857398987	0.7462650537490845	0.7464756369590759	0.7463334202766418	0.7464333176612854	0.7523024082183838	0.7518540024757385	0.752223014831543	0.7521215677261353	0.7523602247238159	0.757714569568634	0.7576680779457092	0.7578703165054321	0.7576902508735657	0.7576901912689209	0.7622684836387634	0.762406051158905	0.7623523473739624	0.7621965408325195	0.7623465657234192	0.7636649012565613	0.763378381729126	0.7634303569793701	0.763449490070343	0.7634506821632385	0.764206051826477	0.7640640139579773	0.7640407085418701	0.7643747925758362	0.7641415596008301
scGeneFit (Binarized)	0.7293760180473328	0.7294917106628418	0.7293970584869385	0.7295467853546143	0.7297040224075317	0.7432894706726074	0.7439340949058533	0.7438607811927795	0.7437028884887695	0.743718683719635	0.7523425221443176	0.7525210380554199	0.7522041201591492	0.7521039843559265	0.7523670196533203	0.7567312121391296	0.7567083239555359	0.756868839263916	0.7572404742240906	0.7570057511329651	0.7601648569107056	0.7599381804466248	0.7600830793380737	0.7601209878921509	0.7597934007644653	0.7617505788803101	0.7616580128669739	0.7614929676055908	0.7613139152526855	0.7616226077079773	0.7628727555274963	0.7628694176673889	0.762647271156311	0.7627954483032227	0.7629404067993164
SMASH (Binarized)	0.7248474359512329	0.7250485420227051	0.7249526381492615	0.7249068021774292	0.7252052426338196	0.7414491772651672	0.7407975792884827	0.7413169741630554	0.7409334182739258	0.7410600781440735	0.7508977055549622	0.7509692311286926	0.7504842281341553	0.7508437633514404	0.750991940498352	0.7558034062385559	0.7558858394622803	0.7559506893157959	0.7558146119117737	0.7559489607810974	0.7591105103492737	0.759090006351471	0.7591577768325806	0.7593237161636353	0.7591415643692017	0.7605005502700806	0.7610390186309814	0.7607592344284058	0.7606817483901978	0.760647177696228	0.7617913484573364	0.7619536519050598	0.7616494297981262	0.7617433071136475	0.7617805004119873
