# Supplementary material for: Predictive and robust gene selection for spatial transcriptomics
Source: Nat Commun. 2023 Apr 12;14:2091. doi: 10.1038/s41467-023-37392-1 (PMC10097645; doi:10.1038/s41467-023-37392-1)
Supplement: Supplementary file 4 — Source Data [file 41467_2023_37392_MOESM4_ESM.zip › Source Data/ssv4-source/ssv4_neuronal_genes_128.csv]

	0	1	2	3	4	5	6	7	8	9	10	11	12	13	14	15	16	17	18	19	20	21	22	23	24	25	26	27	28	29	30	31	32	33	34	35	36	37	38	39	40	41	42	43	44	45	46	47	48
PERSIST	1810041L15Rik	3110053B16Rik	9530059O14Rik	Abracl	Ackr3	Adcy3	Adra1b	Aen	Aldh1b1	Arfgap2	Brinp3	C030013G03Rik	Ccdc22	Ccser1	Cdh7	Cdh9	Chn2	Chrm2	Chst8	Cidea	Clvs1	Coro6	Cpne7	Crls1	Cthrc1	Dbp	Dok4	Egfr	Egln2	Egln3	Egr4	Etv1	Fezf2	Flna	Fosb	Fosl2	Gm11418	Gm13629	Golm1	Grik3	Grm8	Gucy1a3	Hgf	Hs3st4	Htr2c	Igfbp4	Igfn1	Il1rapl2	Ints5
PERSIST-Classification	9430021M05Rik	Adcy2	Ankrd34c	Arhgap25	Arhgef28	Brinp3	Caln1	Cbln4	Ccnd1	Cd24a	Cd34	Cd63	Cd83	Cdh7	Cdh9	Chst2	Cntnap4	Cntnap5a	Coch	Col11a1	Col24a1	Col25a1	Col6a1	Cpne4	Cpne7	Cpne8	Cpne9	Crlf1	Cryab	Ctsz	Ctxn3	Ddah1	Deptor	Eepd1	Epha4	Etv1	Eya4	F2rl2	Fam150b	G0s2	Gadd45a	Gm13629	Gm20063	Gm28175	Grik3	Grp	Htr1a	Htr1f	Htr2a
Seurat	3110035E14Rik	Adarb2	Akr1c18	Aldoc	Ap1s2	Arc	Arpp21	Bdnf	Cadps2	Calb1	Calb2	Car4	Cartpt	Cbln2	Cbln4	Cck	Cd24a	Cdh13	Chodl	Cnr1	Cort	Cox6a2	Cp	Cplx3	Cpne2	Crh	Crhbp	Crispld2	Crym	Ctgf	Cxcl14	Ddit4l	Dlx6os1	Dner	Enpp2	Etv1	Fam19a1	Fos	Fst	Fxyd6	Gabrg1	Gad1	Gad2	Gpd1	Gpx3	Hapln1	Hsd11b1	Htr3a	Id2
Cell Ranger	3110035E14Rik	Adarb2	Adcyap1	Aldoc	Arc	Arpp19	Arpp21	Atp2b1	Baiap2	Bdnf	Calb1	Calb2	Car4	Cbln4	Cck	Cd34	Chodl	Cort	Cox6a2	Cplx1	Cplx3	Crh	Crip2	Cryab	Crym	Ctxn1	Cxcl14	Dkk3	Dkkl1	Dlx6os1	Dner	Egr1	Enpp2	Ephx4	Erbb4	Fam19a1	Fezf2	Fxyd6	Gabra1	Gad1	Gad2	Gap43	Gm11549	Grin3a	Hpca	Hpcal4	Hs3st2	Id2	Igf1
GeneBasis	0610012G03Rik	1700020I14Rik	A230073K19Rik	Adcyap1	Alcam	Ap2a1	Arc	Arhgef4	Atp1a3	Atp5j2	Atp5k	Atp6v0c	Bex2	Blnk	C1qtnf4	Calb1	Calb2	Calm1	Calm2	Cbln2	Cck	Cct6a	Cd34	Cdh13	Cdkn1a	Cdr1	Clptm1l	Clstn3	Cox4i1	Cox6a2	Cox6b1	Cox6c	Cox7a2	Cox7b	Cox8a	Cplx1	Crhbp	Crym	Cxcl14	Dynlrb1	Elmod1	Fam19a1	Fam69b	Flywch1	Fos	Fth1	Fxyd6	Gad1	Glg1
scGeneFit	9430021M05Rik	Adra1b	Alcam	Aldoc	Arhgap15	Brinp3	Cadps2	Calb1	Calb2	Caln1	Camk2d	Car4	Cartpt	Cbln2	Cbln4	Cck	Cd24a	Cdh12	Cdh13	Cdh7	Cdh9	Chn2	Chrm2	Cnih3	Cnr1	Cntn4	Cntnap5a	Cort	Cpne6	Cpne7	Crh	Crtac1	Crym	Cxcl12	Cxcl14	Dkk3	Dpp10	Egln3	Enpp2	Etv1	Fam19a2	Fstl5	Fxyd6	Fxyd7	Gpx3	Gria3	Grin3a	Grm8	Hpcal1
MutInfo	Actb	Actg1	Adcy8	Adra1b	Aldoa	Aldoc	Atp1b1	Atp5a1	Atp5b	Atp5g3	Atp5h	Atp5k	Atp6ap1l	Atp6v0b	Atp6v1e1	Atp6v1g2	Atpif1	Bcl11b	Bex2	Brinp3	COX1	CYTB	Cadm1	Calm1	Calm2	Calm3	Cfl1	Chchd2	Chn2	Chrm2	Ckb	Cnbp	Cntnap5a	Col19a1	Cox4i1	Cox5b	Cox6a1	Cox6b1	Cox6c	Cox7a2	Cox7b	Cox7c	Cox8a	Cpe	Cpne7	Dpysl2	Egln3	Eif1	Eif2s3y
SMASH	Fst	Chrm2	Penk	Etv1	S100a6	Ptprt	Plcxd2	Rspo1	Resp18	Dmkn	Igfbp4	Il1rapl2	Luzp2	Alcam	Cntnap5a	Nrsn1	Cdh13	Cdh12	Chn2	Pcdh8	Elmod1	Scn7a	Npy	Stxbp6	Cited1	Crym	Wfdc18	Cdh9	Slc17a6	Cbln4	Spon1	Hrh3	Rab3b	Igfn1	Ctxn3	Cartpt	Plekha2	Sema5b	Grm8	Igfbp7	LOC101056001	Thsd7a	Cxcl12	Col6a1	Nog	Synpr	Chrna2	Lypd6	Marcksl1
Seurat (Binarized)	0610012G03Rik	1110001J03Rik	2810428I15Rik	Abhd12	Ap1s1	Apbb1	Arl8a	Arpc4	Asns	Ate1	Atox1	Atp2b1	Atraid	Bbip1	Bcap31	Bzw1	C1d	Camta1	Cbr1	Cdc37	Cdk5	Chmp5	Ckmt1	Clns1a	Clpp	Cmip	Copg1	Cops7a	Cox7a2l	Cript	Cstb	Dcun1d5	Ddx1	Ddx39b	Deb1	Denr	Dnajc19	Dnajc7	Dst	Dtx3	Eef1g	Eif4g3	Ergic3	Etnk1	Fam171b	Hdgfrp3	Hnrnpa3	Hnrnpdl	Hnrnpl
Cell Ranger (Binarized)	1110004F10Rik	1810011O10Rik	Agtr2	Ahi1	Arhgap36	Arl6ip1	Atf3	Atxn10	Atxn7l3b	C1qtnf7	Calr	Cd81	Celf2	Chat	Chd3os	Chodl	Chrna2	Chrna6	Clic1	Cltb	Cltc	Crabp1	Csnk1a1	Cxx1b	Cxx1c	Cyc1	Cyp1b1	Dnm1	Dnm1l	Edn3	Eid1	Eif5a	Ensa	Ewsr1	Fez1	Fkbp3	Gas5	Gm29711	Gm36543	Gnao1	Gsk3b	H3f3a	Hcfc1r1	Hpse	Hypk	Idh3b	Idh3g	Itih5	Kcne4
GeneBasis (Binarized)	1110008F13Rik	Aar2	Abhd17c	Ackr3	Adcy2	Adcy3	Ankrd34a	Arfgap2	Atp13a1	Bcl11b	Blnk	Brinp3	Cactin	Cbln2	Cbln4	Cdh12	Cdh13	Cdh9	Cdkn1a	Champ1	Chn2	Clvs1	Cntnap5a	Cpne7	Crls1	Crym	Ddx3y	Dnajc14	Dolk	Egln2	Egln3	Egr2	Eif3b	Fezf2	Fos	Fosb	Fosl2	Foxk2	Fxyd6	Gabrd	Galnt14	Glg1	Gm11418	Gne	Gpc1	Gpc3	Hrh3	Htr1f	Ier5l
scGeneFit (Binarized)	1190002N15Rik	1810041L15Rik	9430021M05Rik	Ackr3	Adra1b	Arhgap15	Arhgef28	Bmp3	Brinp3	Calb1	Car4	Cartpt	Cbln2	Cbln4	Cdh12	Cdh13	Cdh7	Cdh9	Chn2	Chrm2	Chrna4	Cnih3	Cntn5	Cntn6	Cntnap5a	Col25a1	Cpne7	Cpne8	Dcc	Drd1	Egln3	Enpp2	Etv1	Fam19a2	Fam46a	Fam84a	Fjx1	Fstl5	Gm20754	Gm28175	Grik4	Grin3a	Grm1	Grm8	Gucy1a3	Hopx	Hs6st2	Htr1f	Htr2a
SMASH (Binarized)	Rxfp1	Lypd1	Parm1	Npnt	Cbln4	Htr2c	Cpne7	Ndst3	Nptx2	Krt12	Ackr3	Chrm2	Cxcl14	Penk	Cdh9	Il1rapl2	Adra1b	Ramp3	S100a6	Gpx3	Tmem163	Met	Iqgap2	Gm28175	St6galnac5	Htr1f	Cpne4	Cryab	Synpr	Bmp3	Cbln2	Cdh13	Golm1	Ctsz	Scn7a	S100a10	Adcyap1	Cpne9	Zbtb20	Glra3	Fezf2	Brinp3	Slc5a5	Spon1	Arhgap25	Fam43a	Myo1b	Ppapdc1a	Nell1
PERSIST (Direct)	2410131K14Rik	3110053B16Rik	Aars2	Adcy3	Adcy8	Alg3	Arfgap2	Arhgef28	Atg4d	Atp6ap1l	C030013G03Rik	Cactin	Car4	Carm1	Cbln4	Ccdc22	Ccdc80	Ccnd1	Ccnd3	Cdh9	Cep104	Chrm2	Cldn12	Clvs1	Cntnap5c	Coasy	Col4a2	Cpne7	Ddx28	Dis3l	Dock9	Egln3	Elfn1	Fbxl4	Fezf2	Fosb	Fosl2	Gm17171	Gm32091	Golm1	Gorasp1	Gpc6	Gsg1l	Hap1	Hapln4	Hhatl	Il1rapl2	Inpp4b	Ints4
PERSIST (High Expression)	1810026J23Rik	2410089E03Rik	Ackr3	Adam15	Adcyap1	Adcyap1r1	Agpat6	Ahcyl2	Akirin2	Akr1e1	Alg1	Arhgap15	Arid2	Atp2b4	Atpaf2	Bmp3	Cadps2	Calb1	Caln1	Camk2d	Cbln2	Cdh13	Cdh8	Cdh9	Cdkn1a	Cep350	Chn2	Col25a1	Cpne7	Cptp	Csmd3	Ctsf	Dolk	Dpysl4	E530001K10Rik	Eepd1	Egln3	Enpp2	Fam13c	Fam19a1	Fam19a2	Fam46a	Fjx1	Fos	Fosl2	Galnt18	Galntl6	Gclc	Gm31001
CAE	0610010F05Rik	2610301B20Rik	3110002H16Rik	A230073K19Rik	Aar2	Acaa1a	Acat2	Aldh3a2	Aldoc	Alkbh8	Alyref	Ap2a1	Apc2	Atg9a	Bcl11b	Bloc1s6	Cacna2d1	Calb1	Car10	Car4	Cav2	Cbln2	Ccdc28a	Cd63	Cdh2	Chpf	Chrm3	Chrna4	Chst12	Cndp2	Cplx2	Cpne4	Cpne7	Cpne9	Dgkb	Dguok	Dlgap3	Dock9	Eif3b	Eif4g1	Ephb6	Fam19a1	Fam20b	Fbxo18	Flywch1	Fos	Gad2	Gas6	Gbf1
CAE (Binary)	1110059E24Rik	1500009L16Rik	2510009E07Rik	Abracl	Adcy2	Alcam	Ankhd1	Ano4	Apmap	Arfgap2	Arhgap12	Auts2	Bckdha	Bcl11b	Bmp3	Brf1	Caln1	Camkk1	Car4	Ccdc22	Cdh8	Cep350	Chrna4	Cmc1	Col19a1	Cpne5	Cpne8	Crls1	Ctsz	Ctxn1	Cux2	Cyb561d2	Cyb5r1	Dbndd1	Dguok	Dnajc14	Dscam	Dscaml1	Echs1	Efna3	Egln2	Erbb4	Exosc10	Fam19a1	Fam73b	Fbxo18	Fxyd7	Gda	Gm31001
[truncated: 79 more columns]
