# Supplementary material for: Predictive and robust gene selection for spatial transcriptomics
Source: Nat Commun. 2023 Apr 12;14:2091. doi: 10.1038/s41467-023-37392-1 (PMC10097645; doi:10.1038/s41467-023-37392-1)
Supplement: Supplementary file 4 — Source Data [file 41467_2023_37392_MOESM4_ESM.zip › Source Data/ssv4-source/ssv4_neuronal_expression_0.0.csv]

	8 genes run 1	8 genes run 2	8 genes run 3	8 genes run 4	8 genes run 5	16 genes run 1	16 genes run 2	16 genes run 3	16 genes run 4	16 genes run 5	32 genes run 1	32 genes run 2	32 genes run 3	32 genes run 4	32 genes run 5	64 genes run 1	64 genes run 2	64 genes run 3	64 genes run 4	64 genes run 5	128 genes run 1	128 genes run 2	128 genes run 3	128 genes run 4	128 genes run 5	192 genes run 1	192 genes run 2	192 genes run 3	192 genes run 4	192 genes run 5	256 genes run 1	256 genes run 2	256 genes run 3	256 genes run 4	256 genes run 5
PERSIST	0.8144127130508423	0.8144108057022095	0.8143495321273804	0.8144137859344482	0.8144047260284424	0.8193491101264954	0.8191430568695068	0.8191624879837036	0.8191110491752625	0.8193332552909851	0.8227726817131042	0.8228681087493896	0.8226736783981323	0.8228426575660706	0.8228268027305603	0.8260320425033569	0.8260069489479065	0.8259276747703552	0.8260452151298523	0.8258584141731262	0.8279337286949158	0.8280194401741028	0.8279314637184143	0.8279959559440613	0.8280319571495056	0.8291265368461609	0.8290776014328003	0.8291401267051697	0.8291732668876648	0.8289602994918823	0.8298023343086243	0.8298051357269287	0.8298807740211487	0.8297755122184753	0.8298717737197876
Seurat	0.7986332178115845	0.7987351417541504	0.7988731265068054	0.7987946271896362	0.7987971305847168	0.8041753768920898	0.8041515946388245	0.8042313456535339	0.8039030432701111	0.804154634475708	0.8139680624008179	0.813720166683197	0.8136488199234009	0.8137904405593872	0.8138115406036377	0.8206875324249268	0.8207672834396362	0.820496678352356	0.8207694888114929	0.8207736015319824	0.8239842653274536	0.823881208896637	0.8241560459136963	0.8238445520401001	0.8238109350204468	0.8258559107780457	0.8258671164512634	0.8252730965614319	0.8256995677947998	0.8253450989723206	0.8269761800765991	0.8269609808921814	0.8266627192497253	0.826809823513031	0.8268947005271912
Cell Ranger	0.7999998331069946	0.7999844551086426	0.8000214099884033	0.7999431490898132	0.7999414801597595	0.8054205179214478	0.8054027557373047	0.8053026795387268	0.8053209185600281	0.8053873181343079	0.8134138584136963	0.8134405612945557	0.8134673833847046	0.8134079575538635	0.8133037090301514	0.8191021084785461	0.8195245265960693	0.8193399906158447	0.8190697431564331	0.8191626667976379	0.8232400417327881	0.8231455087661743	0.8232536911964417	0.8232412934303284	0.8233238458633423	0.825463056564331	0.8255751729011536	0.8254746198654175	0.8254824876785278	0.8254117965698242	0.826985239982605	0.8268900513648987	0.826816737651825	0.8267577886581421	0.8269125819206238
GeneBasis	0.8056889772415161	0.8057147264480591	0.805675745010376	0.8054903149604797	0.8056000471115112	0.8113479018211365	0.8113308548927307	0.8111598491668701	0.811242938041687	0.8114709258079529	0.8161126375198364	0.8160963654518127	0.8162254691123962	0.8159305453300476	0.816142737865448	0.8207802176475525	0.8208150267601013	0.8210945129394531	0.820807158946991	0.820990800857544	0.8247648477554321	0.8246935606002808	0.824562132358551	0.8245694041252136	0.8246551752090454	0.8266220688819885	0.8265232443809509	0.8266024589538574	0.8265253901481628	0.8263433575630188	0.827266275882721	0.8272872567176819	0.8273972272872925	0.8273689150810242	0.8274204134941101
scGeneFit	0.8027969598770142	0.8027581572532654	0.8027553558349609	0.8027986288070679	0.8027781844139099	0.8141818642616272	0.8139055967330933	0.8141339421272278	0.8140222430229187	0.8141934871673584	0.8190542459487915	0.8190231919288635	0.8190180063247681	0.8188700675964355	0.8189125657081604	0.8231584429740906	0.8231366276741028	0.8229864835739136	0.822873055934906	0.823151171207428	0.8256555795669556	0.8256548643112183	0.8255634307861328	0.825556755065918	0.8257253170013428	0.8271002769470215	0.8266684412956238	0.8270900249481201	0.8270853757858276	0.8272249698638916	0.8283513784408569	0.8281923532485962	0.8281580209732056	0.828231930732727	0.8281829357147217
MutInfo	0.813440203666687	0.8134326934814453	0.8135652542114258	0.8134907484054565	0.8134792447090149	0.8179152607917786	0.8179295063018799	0.8179324269294739	0.817834198474884	0.8180186748504639	0.8221023678779602	0.8220522403717041	0.822047233581543	0.8221992254257202	0.821958601474762	0.8243104815483093	0.824211597442627	0.824317991733551	0.8243482112884521	0.8241305351257324	0.8242431282997131	0.8244057297706604	0.8243551850318909	0.8243706226348877	0.824308454990387	0.8243157267570496	0.8245753049850464	0.8244022727012634	0.8243640661239624	0.8243108987808228	0.8243880271911621	0.8243398070335388	0.8242207765579224	0.8242985010147095	0.8242654800415039
SMASH	0.8019465208053589	0.801952600479126	0.8019106388092041	0.8019430637359619	0.802035391330719	0.8112772703170776	0.8110361695289612	0.8110769391059875	0.8111715912818909	0.8110861778259277	0.8189378380775452	0.819028913974762	0.8188735246658325	0.8187281489372253	0.8185258507728577	0.8224329948425293	0.8224923610687256	0.8225589394569397	0.822599470615387	0.8223595023155212	0.8251886963844299	0.8256047368049622	0.8257665634155273	0.8256504535675049	0.8254542350769043	0.8269994258880615	0.8270177245140076	0.8273876309394836	0.8271881937980652	0.8270596861839294	0.8278962969779968	0.8277930617332458	0.8279610276222229	0.8279202580451965	0.828001856803894
Seurat (Binarized)	0.7895775437355042	0.7894861102104187	0.7895775437355042	0.7895408868789673	0.7895330190658569	0.791642963886261	0.7914485335350037	0.7914777994155884	0.7915604710578918	0.7914924621582031	0.7941042184829712	0.7941642999649048	0.7942173480987549	0.794055700302124	0.7941089272499084	0.795892059803009	0.7958645820617676	0.7954832315444946	0.7958395481109619	0.7959268689155579	0.7972124814987183	0.7957713007926941	0.7976278066635132	0.7979398965835571	0.7968633770942688	0.797512412071228	0.7967069745063782	0.7980464100837708	0.7967984080314636	0.7965860366821289	0.7975964546203613	0.7964689135551453	0.7976399064064026	0.7969880700111389	0.7965429425239563
Cell Ranger (Binarized)	0.7882440686225891	0.7882607579231262	0.7882627844810486	0.7882789373397827	0.7882979512214661	0.7883414626121521	0.7884061336517334	0.7884361147880554	0.7883283495903015	0.788405179977417	0.7887917757034302	0.788891077041626	0.7888860106468201	0.7889206409454346	0.7889178991317749	0.7879766821861267	0.7880691289901733	0.7893608808517456	0.7879654169082642	0.7880074977874756	0.8010202050209045	0.8011755347251892	0.8013092279434204	0.8012208938598633	0.8009824752807617	0.8143327236175537	0.814012885093689	0.8140643835067749	0.81425940990448	0.8140016794204712	0.8184904456138611	0.818384051322937	0.8186131715774536	0.8186233639717102	0.8184370398521423
GeneBasis (Binarized)	0.8124172687530518	0.812441349029541	0.8124656081199646	0.8123767971992493	0.8123612999916077	0.8173460364341736	0.8172140121459961	0.8174039125442505	0.8172934651374817	0.8172101378440857	0.8213644623756409	0.8210690021514893	0.8212511539459229	0.8213656544685364	0.8211191296577454	0.8248807191848755	0.8249232172966003	0.8249698281288147	0.8250991106033325	0.8249214887619019	0.828181266784668	0.828169584274292	0.8279746770858765	0.8281386494636536	0.8279372453689575	0.8289417028427124	0.828902006149292	0.8289484977722168	0.8288251757621765	0.8289014101028442	0.8295079469680786	0.8294445276260376	0.8295238018035889	0.8296765089035034	0.82938551902771
scGeneFit (Binarized)	0.8056905269622803	0.8058152794837952	0.8057591319084167	0.8059208393096924	0.8058944940567017	0.8153102993965149	0.8152979612350464	0.8152725696563721	0.8154343962669373	0.815209150314331	0.8209590911865234	0.8210273385047913	0.8210733532905579	0.8211213946342468	0.8213048577308655	0.8243083953857422	0.824462890625	0.8244363069534302	0.8243820667266846	0.8243598341941833	0.8264661431312561	0.8264564275741577	0.8265151381492615	0.8266643285751343	0.8268011212348938	0.8277162909507751	0.8277220129966736	0.8278021216392517	0.8277117609977722	0.8274759650230408	0.8284991979598999	0.8285612463951111	0.8285569548606873	0.8287102580070496	0.8285515308380127
SMASH (Binarized)	0.8027393817901611	0.802779495716095	0.8027746677398682	0.8026798367500305	0.8028931021690369	0.8136093020439148	0.813532292842865	0.8135639429092407	0.8138139247894287	0.813572108745575	0.8200231790542603	0.8202438950538635	0.8203127980232239	0.8199479579925537	0.8203251361846924	0.8237830996513367	0.823641836643219	0.8237663507461548	0.8235873579978943	0.823613166809082	0.8259694576263428	0.825946569442749	0.8261153101921082	0.826361358165741	0.8258852362632751	0.8268929719924927	0.8270875811576843	0.8270044326782227	0.8271360993385315	0.827140212059021	0.8280776739120483	0.8276152014732361	0.8278393149375916	0.8278635740280151	0.8276934027671814
