# Supplementary material for: Predictive and robust gene selection for spatial transcriptomics
Source: Nat Commun. 2023 Apr 12;14:2091. doi: 10.1038/s41467-023-37392-1 (PMC10097645; doi:10.1038/s41467-023-37392-1)
Supplement: Supplementary file 4 — Source Data [file 41467_2023_37392_MOESM4_ESM.zip › Source Data/ssv4-source/ssv4_neuronal_expression_0.2.csv]

	8 genes run 1	8 genes run 2	8 genes run 3	8 genes run 4	8 genes run 5	16 genes run 1	16 genes run 2	16 genes run 3	16 genes run 4	16 genes run 5	32 genes run 1	32 genes run 2	32 genes run 3	32 genes run 4	32 genes run 5	64 genes run 1	64 genes run 2	64 genes run 3	64 genes run 4	64 genes run 5	128 genes run 1	128 genes run 2	128 genes run 3	128 genes run 4	128 genes run 5	192 genes run 1	192 genes run 2	192 genes run 3	192 genes run 4	192 genes run 5	256 genes run 1	256 genes run 2	256 genes run 3	256 genes run 4	256 genes run 5
PERSIST	0.70238196849823	0.7024444937705994	0.7025347352027893	0.7024706602096558	0.7025589942932129	0.7117436528205872	0.7116284966468811	0.7114745378494263	0.7114745378494263	0.7116847634315491	0.7182700634002686	0.7186317443847656	0.7183069586753845	0.7183424234390259	0.718177318572998	0.7242871522903442	0.7241619229316711	0.7242634892463684	0.7239289283752441	0.724066972732544	0.7278817296028137	0.7277445793151855	0.7281062602996826	0.72785484790802	0.7276726961135864	0.7301015853881836	0.7299129366874695	0.7300446033477783	0.7301052212715149	0.7296885251998901	0.7312268018722534	0.7311893701553345	0.7310086488723755	0.7311537861824036	0.7310059070587158
Seurat	0.6719112396240234	0.6717759966850281	0.6722697019577026	0.6719880104064941	0.6720350980758667	0.6824625730514526	0.682728111743927	0.6826273202896118	0.682572066783905	0.682200014591217	0.7014219760894775	0.7013075947761536	0.7017696499824524	0.7014504671096802	0.7012588977813721	0.7143816947937012	0.7147318720817566	0.7146049737930298	0.7141495943069458	0.7145859599113464	0.7198969721794128	0.720017671585083	0.7199003100395203	0.7197418808937073	0.7198327779769897	0.7229936718940735	0.7231817245483398	0.7231286764144897	0.722964882850647	0.7229888439178467	0.7252280116081238	0.7251575589179993	0.725296139717102	0.7250809669494629	0.7253836989402771
Cell Ranger	0.6746137142181396	0.6745851635932922	0.67471843957901	0.6746515035629272	0.6745336055755615	0.6850699782371521	0.6849852800369263	0.684674084186554	0.6848723888397217	0.6848353743553162	0.7006605267524719	0.7003759741783142	0.7003695368766785	0.7005249261856079	0.7002801895141602	0.7113974690437317	0.7112323045730591	0.7114333510398865	0.7113193273544312	0.7111648321151733	0.7187175154685974	0.7187910079956055	0.7185583710670471	0.7187250852584839	0.7187600135803223	0.7225531339645386	0.7228518128395081	0.7227904200553894	0.7228628993034363	0.7225648760795593	0.7252187132835388	0.725214958190918	0.7249810695648193	0.7253468036651611	0.725156307220459
GeneBasis	0.6856991648674011	0.6855810880661011	0.6856997013092041	0.6852117776870728	0.6854037046432495	0.6965231895446777	0.6968674659729004	0.6966169476509094	0.6968262791633606	0.6969254612922668	0.7054053544998169	0.7058929204940796	0.7058421969413757	0.7057952284812927	0.706485390663147	0.7151179909706116	0.7142528295516968	0.7148747444152832	0.7146832942962646	0.7149267196655273	0.721515953540802	0.7214603424072266	0.7210796475410461	0.7211419939994812	0.7214317321777344	0.7246775031089783	0.7245911955833435	0.7244735956192017	0.724683403968811	0.7245693802833557	0.726285457611084	0.7258018851280212	0.7261932492256165	0.7261287569999695	0.7263054847717285
scGeneFit	0.6799328327178955	0.679818868637085	0.6799452900886536	0.680140495300293	0.6799999475479126	0.7016577124595642	0.702000617980957	0.7016410827636719	0.7019817233085632	0.7016739845275879	0.7115539908409119	0.7109208703041077	0.7113496661186218	0.7113898396492004	0.7115790843963623	0.7184209823608398	0.718624472618103	0.7182816863059998	0.7185612320899963	0.7183346748352051	0.723289430141449	0.7231505513191223	0.7229598164558411	0.722929835319519	0.7232893109321594	0.7257627844810486	0.7254496216773987	0.7256872057914734	0.7254455089569092	0.7256516218185425	0.7276386618614197	0.7275854349136353	0.7275059223175049	0.7274239659309387	0.7271515727043152
MutInfo	0.7006570100784302	0.7003737092018127	0.7006533741950989	0.7004657983779907	0.7004262804985046	0.7088330388069153	0.7091509103775024	0.7089577317237854	0.7091870903968811	0.7087841033935547	0.716485857963562	0.7163137197494507	0.7165322303771973	0.7167607545852661	0.7165783643722534	0.7205207943916321	0.7207865118980408	0.7207666635513306	0.7207877039909363	0.7204799056053162	0.7207299470901489	0.7207076549530029	0.7211521863937378	0.720867931842804	0.7205835580825806	0.7209824323654175	0.7209170460700989	0.721010148525238	0.7207390069961548	0.7208812236785889	0.7208177447319031	0.7206393480300903	0.7206823825836182	0.7208473086357117	0.7204769849777222
SMASH	0.6783005595207214	0.6783260107040405	0.6783937811851501	0.6785561442375183	0.6785849332809448	0.6966272592544556	0.6957758665084839	0.6962193250656128	0.6960008144378662	0.6956282258033752	0.7110859155654907	0.7110614776611328	0.7107530236244202	0.7104377150535583	0.7109615206718445	0.7172831296920776	0.7176880240440369	0.7176870703697205	0.7177078723907471	0.7172601819038391	0.7229506373405457	0.7225539684295654	0.7233601212501526	0.722912073135376	0.7225694060325623	0.7255381941795349	0.7251321077346802	0.7255336046218872	0.725831925868988	0.7255904674530029	0.7269797325134277	0.7270850539207458	0.7270203828811646	0.7268214821815491	0.7267920970916748
Seurat (Binarized)	0.6540510654449463	0.6541038155555725	0.6541566252708435	0.6540190577507019	0.6539274454116821	0.6580977439880371	0.6579880118370056	0.6579983234405518	0.6578254699707031	0.6579509973526001	0.6629433631896973	0.6628872752189636	0.6632851958274841	0.6630412936210632	0.6630852818489075	0.6666843891143799	0.6664405465126038	0.6665168404579163	0.6663655042648315	0.6663534641265869	0.6693854331970215	0.6687871217727661	0.6699514389038086	0.6669964790344238	0.6680032014846802	0.669346809387207	0.666174590587616	0.6676841974258423	0.6666056513786316	0.6672833561897278	0.6677786707878113	0.6686100959777832	0.6694413423538208	0.6615182161331177	0.6682757139205933
Cell Ranger (Binarized)	0.6514405608177185	0.6514645218849182	0.6514471173286438	0.6514334082603455	0.651533842086792	0.65170818567276	0.651732861995697	0.651817262172699	0.651753306388855	0.651728630065918	0.6527190208435059	0.652813732624054	0.6523199081420898	0.6528224945068359	0.6524255275726318	0.6536543369293213	0.651045560836792	0.6536507606506348	0.6518656015396118	0.6539036631584167	0.6765955686569214	0.6767610311508179	0.6771723031997681	0.6769310235977173	0.6762523651123047	0.7019767761230469	0.7022306323051453	0.7019972801208496	0.7016817927360535	0.7016773223876953	0.7097345590591431	0.7096555829048157	0.7096899151802063	0.7096782326698303	0.7097631692886353
GeneBasis (Binarized)	0.6982882022857666	0.6984072923660278	0.6983826756477356	0.6985234022140503	0.6982714533805847	0.7078386545181274	0.7074741721153259	0.7078872919082642	0.7076566815376282	0.7075473666191101	0.7151815891265869	0.7147876620292664	0.715312659740448	0.7150270938873291	0.7150104641914368	0.7218270301818848	0.7219427824020386	0.7221547961235046	0.7218814492225647	0.7218170762062073	0.7277500629425049	0.7279564142227173	0.7279030680656433	0.7279101610183716	0.7278907299041748	0.7296591997146606	0.7296328544616699	0.7294744253158569	0.7293637990951538	0.7295938730239868	0.7306408882141113	0.7304665446281433	0.7303696870803833	0.7305585145950317	0.7303910255432129
scGeneFit (Binarized)	0.6857749819755554	0.6859555244445801	0.6858868598937988	0.6860188841819763	0.6860170960426331	0.7039332389831543	0.7041656374931335	0.704348623752594	0.7042509317398071	0.7041580080986023	0.7154984474182129	0.715139627456665	0.7154406309127808	0.7151187062263489	0.7155032157897949	0.7209452986717224	0.721077024936676	0.7209760546684265	0.7213713526725769	0.7212180495262146	0.7249054908752441	0.7250461578369141	0.7250852584838867	0.7250601649284363	0.7250444889068604	0.7269922494888306	0.7268611192703247	0.7267339825630188	0.726804256439209	0.7272238731384277	0.7283895015716553	0.7278828620910645	0.7284160256385803	0.7285897135734558	0.7282804250717163
SMASH (Binarized)	0.6798445582389832	0.6799638271331787	0.6798548698425293	0.6798032522201538	0.680072009563446	0.7008787989616394	0.7011236548423767	0.7015035152435303	0.7009434103965759	0.7011869549751282	0.713477373123169	0.7136960029602051	0.7136176824569702	0.7131698727607727	0.713818371295929	0.7194995880126953	0.7196588516235352	0.7195818424224854	0.7201178073883057	0.7196211814880371	0.7236967086791992	0.724263072013855	0.7239886522293091	0.7241098880767822	0.7235910296440125	0.7258753180503845	0.7257663011550903	0.7256385684013367	0.7258234620094299	0.7259767651557922	0.7269121408462524	0.7271919250488281	0.7266504764556885	0.7266653180122375	0.726981520652771
PERSIST (Direct)	0.7020717859268188	0.7018644213676453	0.7017927169799805	0.7018768191337585	0.7018704414367676	0.7106118202209473	0.7107468247413635	0.7109565138816833	0.710904061794281	0.7108399271965027	0.7173436880111694	0.7171216011047363	0.7171654105186462	0.7172289490699768	0.7171554565429688	0.7236534357070923	0.7232114672660828	0.7236655950546265	0.7234354019165039	0.723300039768219	0.7274237871170044	0.7273141145706177	0.7272279262542725	0.7273719310760498	0.7269261479377747	0.7292977571487427	0.7294602394104004	0.7293346524238586	0.7292686700820923	0.7292747497558594	0.7303802967071533	0.730445921421051	0.7303634285926819	0.7304590344429016	0.7304933667182922
PERSIST (High Expression)	0.7017967104911804	0.701863169670105	0.7017281651496887	0.7018833160400391	0.7016713619232178	0.7116997241973877	0.7115467190742493	0.7117004990577698	0.7117200493812561	0.7116060853004456	0.7189652323722839	0.7186405658721924	0.7185621857643127	0.7184361815452576	0.7187821269035339	0.7236772179603577	0.7234914302825928	0.7238095998764038	0.7236941456794739	0.7237504720687866	0.7274210453033447	0.7274677753448486	0.7275786995887756	0.7274852395057678	0.7274140119552612	0.729362964630127	0.7292333841323853	0.7295571565628052	0.7293126583099365	0.7293863296508789	0.7305834889411926	0.7307831645011902	0.7305157780647278	0.7305278182029724	0.730524480342865
CAE	0.696941077709198	0.6969409584999084	0.6970550417900085	0.6972402334213257	0.6970261931419373	0.703411877155304	0.7034176588058472	0.7035624384880066	0.7035281658172607	0.7036628723144531	0.7145073413848877	0.7143192887306213	0.7144159078598022	0.7144497632980347	0.714435875415802	0.7202817797660828	0.720160186290741	0.7202150821685791	0.7200870513916016	0.7202039361000061	0.7261568307876587	0.7258536219596863	0.7261065244674683	0.7258720993995667	0.7260287404060364	0.7280881404876709	0.7281118631362915	0.7280706763267517	0.7280465960502625	0.7281424403190613	0.7290928959846497	0.7288675308227539	0.7291718125343323	0.7290948033332825	0.7289389967918396
CAE (Binary)	0.7022314667701721	0.7021645307540894	0.7022881507873535	0.7021874785423279	0.7023550868034363	0.7106807827949524	0.7104849815368652	0.7108007669448853	0.710746705532074	0.7106355428695679	0.7175225615501404	0.7173261046409607	0.7178972363471985	0.7176517844200134	0.7178485989570618	0.7228851914405823	0.7228512167930603	0.7227931618690491	0.7225335836410522	0.7227385640144348	0.7267400622367859	0.726672887802124	0.7266262769699097	0.7269116640090942	0.7265281677246094	0.7287033796310425	0.7284491658210754	0.7286229729652405	0.7287420034408569	0.7282841801643372	0.7297278642654419	0.7297986745834351	0.7298403978347778	0.7302632331848145	0.7300781607627869
