# Supplementary material for: Predictive and robust gene selection for spatial transcriptomics
Source: Nat Commun. 2023 Apr 12;14:2091. doi: 10.1038/s41467-023-37392-1 (PMC10097645; doi:10.1038/s41467-023-37392-1)
Supplement: Supplementary file 4 — Source Data [file 41467_2023_37392_MOESM4_ESM.zip › Source Data/ssv4-source/ssv4_sst_genes_64.csv]

	0	1	2	3	4	5	6	7	8	9	10	11	12	13	14	15	16	17	18	19	20	21	22	23	24	25	26	27	28	29	30	31	32	33	34	35	36	37	38	39	40	41	42	43	44	45	46	47	48
PERSIST (Neuronal)	Adck3	Aen	Aldh1b1	Ano4	Arfgap2	Arhgef28	BC048546	Bcl11b	C1ql3	Car4	Carm1	Cckbr	Cdh9	Chrna4	Cntn2	Col25a1	Copg2	Coro6	Cpne7	Dnajc14	Fam150b	Fam84a	Fosb	Fosl2	Gm17171	Gm29907	Gpc6	Gpsm1	Gtf3a	Htr1f	Il1rapl2	Inpp4b	Iqgap2	Kcna3	Kctd10	Klhdc8a	LOC105243853	LOC105244000	LOC105246094	LOC105246134	Lrrc41	Masp1	Med16	Nptx2	Nrtn	Ogdhl	Ormdl3	Parm1	Pcdh8
PERSIST (Sst)	2610034B18Rik	Aen	Ambra1	Arhgef28	C1qtnf7	Cbln4	Cckbr	Ccna1	Cd68	Chrna2	Coro6	Creb3l2	Crygs	Dab2	Drd2	Egln3	Epha4	Fam150b	Fam19a2	Fosb	Gabra2	Gabrd	Gm29750	Gm35736	Gpr56	Hcn1	Kcnk12	Kctd10	Klhdc8a	LOC102634481	Ldb2	Limk1	Lphn2	Mfsd3	Myh8	Necab3	Nefm	Nog	Ogdhl	Ormdl3	Oxld1	Pcdh8	Pcdhac2	Pcdhgc5	Pcsk5	Pdyn	Poc5	Prkg2	Ptprk
[truncated: 15 more columns]
