# Supplementary material for: Predictive and robust gene selection for spatial transcriptomics
Source: Nat Commun. 2023 Apr 12;14:2091. doi: 10.1038/s41467-023-37392-1 (PMC10097645; doi:10.1038/s41467-023-37392-1)
Supplement: Supplementary file 4 — Source Data [file 41467_2023_37392_MOESM4_ESM.zip › Source Data/ssv4-source/ssv4_neuronal_genes_32.csv]

	0	1	2	3	4	5	6	7	8	9	10	11	12	13	14	15	16	17	18	19	20	21	22	23	24	25	26	27	28	29	30	31
PERSIST	Adcy3	Aen	Arfgap2	Bcl11b	Bmp3	C1ql3	Cckbr	Chrm2	Clvs1	Cntnap5c	Cpne7	Cpne9	Dnajc14	Fezf2	Fosb	Gm17171	Htr1f	Il1rapl2	Iqgap2	Meis2	Ngf	Ogdhl	Ormdl3	Pcdh8	Poc5	Ptprm	Racgap1	Tcap	Thsd7a	Tmem196	Trp53i11	Vwc2
PERSIST-Classification	Adra1b	Brinp3	Cdh9	Chrm2	Cntnap4	Cpne7	Crym	Grik1	Htr1f	Il1rapl2	Kirrel3	Luzp2	Lypd1	Met	Moxd1	Nnat	Nptx2	Npy2r	Nr2f2	Phactr2	Plcxd3	Prdm8	Reln	Rspo2	Rxfp1	Rxrg	Sema5b	Sox5	Stxbp2	Stxbp6	Vwc2	Whrn
Seurat	Akr1c18	Calb1	Calb2	Cartpt	Chodl	Cnr1	Cort	Cplx3	Crh	Crhbp	Ctgf	Cxcl14	Htr3a	Lgals1	Myl1	Myl4	Ndnf	Nos1	Npy	Pdyn	Penk	Pthlh	Pvalb	Spp1	Sst	Tac1	Tac2	Th	Tnfaip6	Tnmd	Tnnc1	Vip
Cell Ranger	Adarb2	Arpp19	Calb1	Cck	Crh	Crym	Cxcl14	Gabra1	Gad1	Gad2	Gap43	Hpca	Id2	Lamp5	Neurod6	Npy	Nrgn	Nrn1	Nxph1	Pcp4	Penk	Pnoc	Rgs4	Scg2	Serpini1	Slc17a7	Slc6a1	Snca	Sparcl1	Sst	Synpr	Vip
GeneBasis	Atp1a3	Calb1	Calb2	Cck	Crhbp	Crym	Cxcl14	Flywch1	Fos	Fxyd6	Gad1	Hras	Igfbp4	Lamp5	Luzp2	Lypd1	Meg3	Ndnf	Necab1	Nptx2	Npy	Pcp4	Pde1a	Penk	Podxl2	Rab3b	Rcan2	Rnr1	Sst	Th	Vip	Xist
scGeneFit	Aldoc	Brinp3	Calb1	Car4	Cck	Cdh13	Cnr1	Cpne7	Cxcl14	Enpp2	Fxyd6	Igfbp4	Kcnip4	Luzp2	Marcksl1	Necab1	Nov	Npy	Pcdh8	Pcp4	Pde1a	Penk	Pnoc	Ptprt	Rab3b	Reln	S100a10	Serpine2	Stxbp6	Tac2	Thsd7a	Vip
MutInfo	Adra1b	Atp6ap1l	Bcl11b	Brinp3	Chn2	Chrm2	Cntnap5a	Col19a1	Cpne7	Fam19a2	Fam84a	Grik3	Grin3a	Htr1f	Igfbp4	Il1rapl2	Kcnk2	Kirrel3	Luzp2	Lypd1	Nell1	Nos1	Ptpre	Ptprt	Slc30a3	Slc32a1	Sox5	Sstr1	Tox	Trp53i11	Trpc5	Zmat4
SMASH	Fst	Chrm2	Penk	Etv1	S100a6	Ptprt	Plcxd2	Rspo1	Resp18	Dmkn	Igfbp4	Il1rapl2	Luzp2	Alcam	Cntnap5a	Nrsn1	Cdh13	Cdh12	Chn2	Pcdh8	Elmod1	Scn7a	Npy	Stxbp6	Cited1	Crym	Wfdc18	Cdh9	Slc17a6	Cbln4	Spon1	Hrh3
Seurat (Binarized)	Apbb1	Atraid	Bcap31	C1d	Cbr1	Cmip	Copg1	Dst	Dtx3	Hdgfrp3	Hnrnpdl	Ik	Mcts1	Mrpl27	Nedd4	Nol7	Pafah1b2	Polr2c	Praf2	Prelid1	Prkcb	Psmd6	Rcn2	Rundc3a	Scn8a	Sept11	Srrm1	Sumo3	Sv2a	Tmem50a	Trappc4	Ugcg
Cell Ranger (Binarized)	Arl6ip1	Celf2	Cltc	Csnk1a1	Cxx1b	Cyc1	Dnm1l	Eid1	Eif5a	Ensa	Ewsr1	Gnao1	Idh3g	Map1lc3b	Mpc2	Mrps21	Nenf	Nucks1	Pfn1	Rab6b	Rpl39	Rps26	Selm	Snrpd1	Spcs1	Ssb	Tbca	Tmem256	Uqcrfs1	Vps29	Vti1b	Zfp706
GeneBasis (Binarized)	Ackr3	Bcl11b	Cbln2	Cdh13	Cdkn1a	Chn2	Cpne7	Crym	Egln3	Fezf2	Fosl2	Galnt14	Gpc3	Il1rapl2	Lhx6	Luzp2	Lypd1	Marcksl1	Meis2	Pde1a	Ptprt	Reln	Rxfp1	Sema3e	Sema5a	Slc32a1	Sncg	Stxbp6	Taf10	Tcap	Thsd7a	Xist
scGeneFit (Binarized)	9430021M05Rik	Adra1b	Brinp3	Cbln4	Cdh13	Chn2	Chrm2	Col25a1	Cpne7	Dcc	Egln3	Etv1	Fam19a2	Igfbp4	Igsf3	Iqgap2	Kirrel3	Luzp2	Lypd1	Ndst3	Pcdh11x	Pcdh8	Ptprt	Rgs8	S100a10	Sema3e	Spon1	St6galnac5	Thsd7a	Tmem91	Trpc5	Whrn
SMASH (Binarized)	Rxfp1	Lypd1	Parm1	Npnt	Cbln4	Htr2c	Cpne7	Ndst3	Nptx2	Krt12	Ackr3	Chrm2	Cxcl14	Penk	Cdh9	Il1rapl2	Adra1b	Ramp3	S100a6	Gpx3	Tmem163	Met	Iqgap2	Gm28175	St6galnac5	Htr1f	Cpne4	Cryab	Synpr	Bmp3	Cbln2	Cdh13
PERSIST (Direct)	Abcb9	C1ql3	Ccdc22	Ccdc80	Chst12	Dhx32	Elfn1	Fam43a	Fezf2	Gpr88	Iqgap2	Kctd10	Man1a	Medag	Moxd1	Ngf	Nr2f2	Ogdhl	Opa3	Ormdl3	Pdlim1	Pou3f1	Ptprm	Rspo2	Serpina3n	Slc17a6	Sp8	Syt17	Tcap	Tmem115	Tox2	Tspan12
PERSIST (High Expression)	Agpat6	Bmp3	Col19a1	Col25a1	Coro6	Cpne7	Crym	Ctnnbl1	Dolk	Fam19a2	Fam84a	Gfra2	Glg1	Glra2	Hsd17b4	Inpp4b	LOC105243853	Lhx6	Lypd1	Medag	Myo1b	Pde1a	Plxdc1	Ppp3cc	Reln	Scyl1	Sema5a	Slc32a1	Thsd7a	Tmem196	Trp53i11	Txndc5
CAE	A230073K19Rik	Bai1	Bzrap1	Cacna2d3	Caln1	Cap1	Car4	Chmp1a	Cpne9	Cxcl14	Fam19a1	Fez2	Fezf2	Flywch1	Fxyd7	Gabbr2	Gm13509	Gm14325	Ifitm10	Lingo1	Luzp2	Lynx1	Mpc1-ps	Pcyox1	Pde1a	Rprm	Satb1	Slc32a1	Tesc	Tollip	Txndc5	Vip
CAE (Binary)	Acat2	Adarb2	Apex1	Arfgap2	Bcl11b	Bmp3	Cckbr	Dscam	Elfn1	Fam19a1	Fam19a2	Fstl4	Fxyd7	Htr1f	Itpr1	Kcnip2	LOC105246327	Lgi3	Lrp3	Lrrc41	Neurod2	Ormdl3	Pacs1	Plxna1	Ptprk	Rgs8	Slc32a1	St6galnac6	Tmem126b	Tmem44	Trp53i11	Zbtb45
