# Supplementary material for: Predictive and robust gene selection for spatial transcriptomics
Source: Nat Commun. 2023 Apr 12;14:2091. doi: 10.1038/s41467-023-37392-1 (PMC10097645; doi:10.1038/s41467-023-37392-1)
Supplement: Supplementary file 4 — Source Data [file 41467_2023_37392_MOESM4_ESM.zip › Source Data/ssv4-source/ssv4_neuronal_genes_8.csv]

	0	1	2	3	4	5	6	7
PERSIST	Bmp3	Coro6	Grik3	Il1rapl2	Man1a	Ptprm	Slc32a1	Syt17
PERSIST-Classification	Adcyap1	Cbln2	Elfn1	Fezf2	Il1rapl2	Nr2f2	Ptprk	Ptprt
Seurat	Crh	Crhbp	Pdyn	Penk	Sst	Tac1	Tac2	Th
Cell Ranger	Cck	Gad1	Hpca	Npy	Scg2	Sparcl1	Sst	Vip
GeneBasis	Calb1	Cck	Crym	Cxcl14	Gad1	Lamp5	Sst	Vip
scGeneFit	Calb1	Cck	Fxyd6	Igfbp4	Necab1	Npy	Pcp4	Penk
MutInfo	Bcl11b	Cntnap5a	Cpne7	Grik3	Kcnk2	Slc30a3	Slc32a1	Sox5
SMASH	Fst	Chrm2	Penk	Etv1	S100a6	Ptprt	Plcxd2	Rspo1
Seurat (Binarized)	Atraid	C1d	Cbr1	Mcts1	Mrpl27	Prelid1	Srrm1	Ugcg
Cell Ranger (Binarized)	Cyc1	Eif5a	Gnao1	Mrps21	Rab6b	Rpl39	Snrpd1	Vps29
GeneBasis (Binarized)	Bcl11b	Chn2	Crym	Fezf2	Gpc3	Lhx6	Slc32a1	Tcap
scGeneFit (Binarized)	Brinp3	Cpne7	Fam19a2	Kirrel3	Luzp2	Ndst3	Pcdh8	S100a10
SMASH (Binarized)	Rxfp1	Lypd1	Parm1	Npnt	Cbln4	Htr2c	Cpne7	Ndst3
PERSIST (Direct)	Bmp3	Fam19a1	Htr1f	Iqgap2	Kctd10	Man1a	Slc32a1	Tox2
PERSIST (High Expression)	Bmp3	Cptp	Fezf2	Grin3a	Lhx6	Lypd1	Rtn4rl1	Tbr1
CAE	Adarb2	Adcy2	Fezf2	Gabbr2	Lamp5	Rorb	Sv2b	Tollip
CAE (Binary)	Ajap1	Bcl11b	Cndp2	Cpne5	Cryab	Ormdl3	Slc32a1	Tox
