# Supplementary material for: Predictive and robust gene selection for spatial transcriptomics
Source: Nat Commun. 2023 Apr 12;14:2091. doi: 10.1038/s41467-023-37392-1 (PMC10097645; doi:10.1038/s41467-023-37392-1)
Supplement: Supplementary file 4 — Source Data [file 41467_2023_37392_MOESM4_ESM.zip › Source Data/ssv4-source/ssv4_sst_genes_192.csv]

	0	1	2	3	4	5	6	7	8	9	10	11	12	13	14	15	16	17	18	19	20	21	22	23	24	25	26	27	28	29	30	31	32	33	34	35	36	37	38	39	40	41	42	43	44	45	46	47	48
PERSIST (Neuronal)	1500009L16Rik	1810041L15Rik	4632427E13Rik	6430573F11Rik	9430021M05Rik	9530059O14Rik	Ackr3	Adck3	Adcy3	Adra2c	Aldh1b1	Ano4	Apex1	Arhgdib	BC048546	Bcl11b	Bloc1s3	Cat	Ccdc22	Cdh13	Cdh4	Cdh7	Cdh9	Chn2	Chrm2	Clvs1	Col25a1	Coro6	Cox6a2	Cpne2	Cpne5	Crls1	Cux2	D030054H15Rik	Dedd2	Dnajc14	Doc2a	Dscaml1	E130309D02Rik	Ecel1	Egln2	Etohi1	Etv1	Fam150b	Fam46a	Fam84a	Flna	Fosb	Fosl2
PERSIST (Sst)	1700001O22Rik	1700086L19Rik	2610034B18Rik	2810468N07Rik	9430021M05Rik	9630002D21Rik	A330102I10Rik	AW551984	Aen	Aff2	Akirin2	Alcam	Aldh1b1	Anxa2	Arhgap15	Armcx4	Atp2b4	B3gat2	Baiap3	C230057M02Rik	Cartpt	Ccdc22	Ccdc86	Cckbr	Cd68	Cdh13	Cdh22	Cebpb	Cenpa	Cluh	Cnih3	Cntn5	Cpne7	Crhr2	Crygs	Csmd3	Cthrc1	D1Ertd622e	Dclk2	Ddx3y	Dnal1	Doc2a	Dolk	Drd2	E130309D02Rik	Echdc1	Egln3	Elac2	Exosc6
[truncated: 143 more columns]
