# Supplementary material for: Predictive and robust gene selection for spatial transcriptomics
Source: Nat Commun. 2023 Apr 12;14:2091. doi: 10.1038/s41467-023-37392-1 (PMC10097645; doi:10.1038/s41467-023-37392-1)
Supplement: Supplementary file 4 — Source Data [file 41467_2023_37392_MOESM4_ESM.zip › Source Data/ssv4-source/ssv4_neuronal_genes_16.csv]

	0	1	2	3	4	5	6	7	8	9	10	11	12	13	14	15
PERSIST	Adra1b	Bmp3	Coro6	Grik3	Hspb3	Htr1f	Il1rapl2	Iqgap2	Kctd10	Lrrc41	Lypd1	Med16	Ormdl3	Ptprm	Slc32a1	Tcap
PERSIST-Classification	Adcyap1	Adra1b	Col25a1	Grin3a	Il1rapl2	Luzp2	Meis2	Pdlim1	Ppapdc1a	Rgs8	Rxfp1	Sema3c	Sema5b	Thsd7a	Unc5d	Vwc2
Seurat	Calb2	Crh	Crhbp	Ctgf	Cxcl14	Htr3a	Npy	Pdyn	Penk	Pvalb	Spp1	Sst	Tac1	Tac2	Th	Vip
Cell Ranger	Cck	Crh	Cxcl14	Gad1	Gap43	Hpca	Npy	Pcp4	Rgs4	Scg2	Serpini1	Snca	Sparcl1	Sst	Synpr	Vip
GeneBasis	Calb1	Cck	Crym	Cxcl14	Fos	Fxyd6	Gad1	Lamp5	Ndnf	Pcp4	Pde1a	Penk	Rab3b	Sst	Vip	Xist
scGeneFit	Calb1	Cck	Cdh13	Enpp2	Fxyd6	Igfbp4	Luzp2	Npy	Pcp4	Pde1a	Penk	Rab3b	Reln	Rgs10	Serpine2	Stxbp6
MutInfo	Adra1b	Bcl11b	Cntnap5a	Cpne7	Grik3	Grin3a	Il1rapl2	Kcnk2	Luzp2	Lypd1	Slc30a3	Slc32a1	Sox5	Tox	Trpc5	Zmat4
SMASH	Fst	Chrm2	Penk	Etv1	S100a6	Ptprt	Plcxd2	Rspo1	Resp18	Dmkn	Igfbp4	Il1rapl2	Luzp2	Alcam	Cntnap5a	Nrsn1
Seurat (Binarized)	Apbb1	Atraid	Bcap31	C1d	Cbr1	Copg1	Ik	Mcts1	Mrpl27	Nedd4	Polr2c	Prelid1	Sept11	Srrm1	Tmem50a	Ugcg
Cell Ranger (Binarized)	Cltc	Cxx1b	Cyc1	Eif5a	Gnao1	Map1lc3b	Mpc2	Mrps21	Pfn1	Rab6b	Rpl39	Rps26	Snrpd1	Ssb	Vps29	Zfp706
GeneBasis (Binarized)	Bcl11b	Chn2	Crym	Fezf2	Galnt14	Gpc3	Il1rapl2	Lhx6	Lypd1	Meis2	Reln	Sema3e	Slc32a1	Sncg	Tcap	Xist
scGeneFit (Binarized)	Adra1b	Brinp3	Cdh13	Chrm2	Cpne7	Etv1	Fam19a2	Igfbp4	Kirrel3	Luzp2	Lypd1	Ndst3	Ptprt	S100a10	Sema3e	Thsd7a
SMASH (Binarized)	Rxfp1	Lypd1	Parm1	Npnt	Cbln4	Htr2c	Cpne7	Ndst3	Nptx2	Krt12	Ackr3	Chrm2	Cxcl14	Penk	Cdh9	Il1rapl2
PERSIST (Direct)	Bmp3	Cog1	Fam19a1	Fezf2	Gm14204	Htr1f	Htr2a	Il1rapl2	Lhx6	Lypd1	Mas1	Ngf	Ogdhl	Opa3	Serpina3n	Tcap
PERSIST (High Expression)	Bmp3	Col25a1	Cptp	Dolk	Fezf2	Grin3a	Lhx6	Lrrc41	Lypd1	Opa3	Pomgnt2	Ptprk	Ptprm	Slc32a1	Syt17	Trp53i11
CAE	Adarb2	Bcat1	Fam19a2	Flywch1	Gm13509	Grin2a	Hcn1	Kcnv1	LOC101056001	Mpped2	Pitpnc1	Prkcg	Sphkap	Stk32c	Synpr	Tesc
CAE (Binary)	Acat2	Cacna2d1	Cryab	Dgkb	Egln2	Erbb4	Fezf2	Igfbp4	Mpped1	Ormdl3	Prss23	Ptprk	Ptprm	Stim1	Tox	Zdhhc22
