# Supplementary material for: Predictive and robust gene selection for spatial transcriptomics
Source: Nat Commun. 2023 Apr 12;14:2091. doi: 10.1038/s41467-023-37392-1 (PMC10097645; doi:10.1038/s41467-023-37392-1)
Supplement: Supplementary file 4 — Source Data [file 41467_2023_37392_MOESM4_ESM.zip › Source Data/ssv4-source/ssv4_neuronal_classification_25.csv]

	8 genes run 1	8 genes run 2	8 genes run 3	8 genes run 4	8 genes run 5	16 genes run 1	16 genes run 2	16 genes run 3	16 genes run 4	16 genes run 5	32 genes run 1	32 genes run 2	32 genes run 3	32 genes run 4	32 genes run 5	64 genes run 1	64 genes run 2	64 genes run 3	64 genes run 4	64 genes run 5	128 genes run 1	128 genes run 2	128 genes run 3	128 genes run 4	128 genes run 5	192 genes run 1	192 genes run 2	192 genes run 3	192 genes run 4	192 genes run 5	256 genes run 1	256 genes run 2	256 genes run 3	256 genes run 4	256 genes run 5
PERSIST	0.6908844765342961	0.6890794223826715	0.6886281588447654	0.6868231046931408	0.6899819494584838	0.8032490974729242	0.805956678700361	0.8082129963898917	0.8055054151624549	0.8109205776173285	0.9056859205776173	0.9092960288808665	0.9065884476534296	0.9029783393501805	0.9025270758122743	0.9377256317689531	0.9359205776173285	0.9422382671480144	0.9426895306859205	0.9431407942238267	0.9657039711191335	0.9648014440433214	0.9675090252707581	0.9675090252707581	0.9629963898916968	0.9765342960288809	0.9715703971119134	0.9760830324909747	0.9778880866425993	0.9706678700361011	0.976985559566787	0.9751805054151624	0.9774368231046932	0.9760830324909747	0.9751805054151624
PERSIST-Classification	0.628158844765343	0.6277075812274369	0.6371841155234657	0.6340252707581228	0.6236462093862816	0.8407039711191335	0.8416064981949458	0.8384476534296029	0.8352888086642599	0.8416064981949458	0.9354693140794224	0.924187725631769	0.9268953068592057	0.9318592057761733	0.924187725631769	0.9562274368231047	0.9562274368231047	0.9557761732851986	0.9557761732851986	0.9562274368231047	0.976985559566787	0.9729241877256317	0.9765342960288809	0.9756317689530686	0.9760830324909747	0.9787906137184116	0.9824007220216606	0.9796931407942239	0.9828519855595668	0.9833032490974729	0.983754512635379	0.9796931407942239	0.9796931407942239	0.980595667870036	0.9833032490974729
Seurat	0.3759025270758123	0.3740974729241877	0.3768050541516246	0.37274368231046934	0.3777075812274368	0.4855595667870036	0.48375451263537905	0.48285198555956677	0.48465703971119134	0.48285198555956677	0.7463898916967509	0.7405234657039711	0.740072202166065	0.7472924187725631	0.7382671480144405	0.9156137184115524	0.9201263537906137	0.9187725631768953	0.9255415162454874	0.921028880866426	0.9715703971119134	0.9675090252707581	0.9666064981949458	0.9693140794223827	0.9711191335740073	0.9787906137184116	0.9774368231046932	0.9778880866425993	0.9783393501805054	0.9751805054151624	0.9810469314079422	0.9774368231046932	0.9787906137184116	0.9787906137184116	0.9787906137184116
Cell Ranger	0.3398014440433213	0.33844765342960287	0.338898916967509	0.33664259927797835	0.3379963898916967	0.48601083032490977	0.48465703971119134	0.4851083032490975	0.4887184115523466	0.4891696750902527	0.7351083032490975	0.7436823104693141	0.7450361010830325	0.7405234657039711	0.7387184115523465	0.9016245487364621	0.9025270758122743	0.9016245487364621	0.9016245487364621	0.9025270758122743	0.9625451263537906	0.9607400722021661	0.9611913357400722	0.9598375451263538	0.9602888086642599	0.9742779783393501	0.9729241877256317	0.9720216606498195	0.9747292418772563	0.9765342960288809	0.9756317689530686	0.9778880866425993	0.9742779783393501	0.9756317689530686	0.9760830324909747
GeneBasis	0.5072202166064982	0.49684115523465705	0.5072202166064982	0.503158844765343	0.5022563176895307	0.6922382671480144	0.6985559566787004	0.694043321299639	0.6981046931407943	0.694043321299639	0.819043321299639	0.8339350180505415	0.825812274368231	0.8271660649819494	0.828971119133574	0.9043321299638989	0.8989169675090253	0.8998194945848376	0.9020758122743683	0.901173285198556	0.9453971119133574	0.9444945848375451	0.9413357400722022	0.9444945848375451	0.947202166064982	0.9544223826714802	0.9566787003610109	0.953971119133574	0.9553249097472925	0.9544223826714802	0.9643501805054152	0.9638989169675091	0.9616425992779783	0.9625451263537906	0.9652527075812274
scGeneFit	0.4905234657039711	0.4905234657039711	0.4914259927797834	0.49097472924187724	0.4950361010830325	0.7712093862815884	0.7734657039711191	0.7811371841155235	0.7793321299638989	0.7757220216606499	0.901173285198556	0.891245487364621	0.8975631768953068	0.9043321299638989	0.8957581227436823	0.9679602888086642	0.9666064981949458	0.9652527075812274	0.970216606498195	0.9720216606498195	0.9814981949458483	0.9796931407942239	0.9792418772563177	0.9774368231046932	0.9796931407942239	0.9814981949458483	0.9828519855595668	0.9810469314079422	0.9787906137184116	0.9819494584837545	0.9828519855595668	0.9796931407942239	0.9828519855595668	0.9796931407942239	0.9814981949458483
MutInfo	0.6931407942238267	0.6994584837545126	0.6981046931407943	0.7012635379061372	0.6981046931407943	0.871841155234657	0.868231046931408	0.8632671480144405	0.8655234657039711	0.8610108303249098	0.9476534296028881	0.9431407942238267	0.9381768953068592	0.9426895306859205	0.9422382671480144	0.9602888086642599	0.9598375451263538	0.9575812274368231	0.9616425992779783	0.9584837545126353	0.9602888086642599	0.9598375451263538	0.9575812274368231	0.9616425992779783	0.9584837545126353	0.9611913357400722	0.9593862815884476	0.9598375451263538	0.9589350180505415	0.9611913357400722	0.9602888086642599	0.9593862815884476	0.9575812274368231	0.9593862815884476	0.9616425992779783
SMASH	0.4395306859205776	0.4435920577617328	0.43862815884476536	0.4404332129963899	0.4395306859205776	0.6836642599277978	0.6827617328519856	0.6814079422382672	0.6832129963898917	0.6877256317689531	0.8898916967509025	0.8880866425992779	0.8880866425992779	0.8907942238267148	0.8898916967509025	0.9553249097472925	0.9530685920577617	0.9553249097472925	0.950812274368231	0.9503610108303249	0.9787906137184116	0.9724729241877257	0.9765342960288809	0.9756317689530686	0.9783393501805054	0.9828519855595668	0.9765342960288809	0.9792418772563177	0.9792418772563177	0.9824007220216606	0.9810469314079422	0.9760830324909747	0.9824007220216606	0.9814981949458483	0.9810469314079422
Seurat (Binarized)	0.1371841155234657	0.1371841155234657	0.13673285198555957	0.13628158844765342	0.13537906137184116	0.14891696750902528	0.14711191335740073	0.14846570397111913	0.14756317689530685	0.14891696750902528	0.1651624548736462	0.16425992779783394	0.16425992779783394	0.16425992779783394	0.16425992779783394	0.18050541516245489	0.1723826714801444	0.17283393501805056	0.17193140794223827	0.1759927797833935	0.18546931407942238	0.18817689530685922	0.18276173285198555	0.18637184115523467	0.18682310469314078	0.19855595667870035	0.19990974729241878	0.18953068592057762	0.20126353790613719	0.19945848375451264	0.21435018050541516	0.2111913357400722	0.20532490974729242	0.2134476534296029	0.21525270758122744
Cell Ranger (Binarized)	0.12229241877256318	0.12184115523465704	0.12184115523465704	0.12184115523465704	0.12184115523465704	0.12274368231046931	0.12229241877256318	0.12229241877256318	0.12319494584837545	0.12229241877256318	0.12409747292418773	0.12409747292418773	0.125	0.12409747292418773	0.12454873646209386	0.12680505415162455	0.13086642599277978	0.1299638989169675	0.1299638989169675	0.12815884476534295	0.46886281588447654	0.47157039711191334	0.476985559566787	0.4747292418772563	0.47021660649819497	0.7734657039711191	0.766245487364621	0.773014440433213	0.7703068592057761	0.7716606498194946	0.8402527075812274	0.8402527075812274	0.8393501805054152	0.8366425992779783	0.8388989169675091
GeneBasis (Binarized)	0.6611010830324909	0.6583935018050542	0.6592960288808665	0.6601985559566786	0.6656137184115524	0.8443140794223827	0.8402527075812274	0.8497292418772563	0.8465703971119134	0.8443140794223827	0.9368231046931408	0.9332129963898917	0.9332129963898917	0.9363718411552346	0.9332129963898917	0.9620938628158845	0.9593862815884476	0.9598375451263538	0.9602888086642599	0.9562274368231047	0.9697653429602888	0.9684115523465704	0.9724729241877257	0.9684115523465704	0.9666064981949458	0.9729241877256317	0.9720216606498195	0.9729241877256317	0.9720216606498195	0.9711191335740073	0.9729241877256317	0.9724729241877257	0.9715703971119134	0.9720216606498195	0.9742779783393501
scGeneFit (Binarized)	0.555956678700361	0.5672382671480144	0.5604693140794224	0.5550541516245487	0.5573104693140795	0.8055054151624549	0.8064079422382672	0.8064079422382672	0.8064079422382672	0.8018953068592057	0.9264440433212996	0.9282490974729242	0.9246389891696751	0.9259927797833934	0.9282490974729242	0.9648014440433214	0.9638989169675091	0.9688628158844765	0.9711191335740073	0.9693140794223827	0.98014440433213	0.9756317689530686	0.9760830324909747	0.9774368231046932	0.9778880866425993	0.9828519855595668	0.980595667870036	0.9828519855595668	0.98014440433213	0.9828519855595668	0.983754512635379	0.9814981949458483	0.9810469314079422	0.9842057761732852	0.9814981949458483
SMASH (Binarized)	0.5130866425992779	0.516245487364621	0.5139891696750902	0.5121841155234657	0.5090252707581228	0.7545126353790613	0.7504512635379061	0.7445848375451264	0.7513537906137184	0.7527075812274369	0.9268953068592057	0.9196750902527075	0.9183212996389891	0.9282490974729242	0.921028880866426	0.9580324909747292	0.9598375451263538	0.9566787003610109	0.9589350180505415	0.9566787003610109	0.9733754512635379	0.9756317689530686	0.973826714801444	0.9720216606498195	0.9747292418772563	0.9774368231046932	0.9783393501805054	0.9760830324909747	0.9783393501805054	0.9774368231046932	0.9810469314079422	0.9819494584837545	0.9814981949458483	0.9814981949458483	0.9796931407942239
