# Supplementary material for: Predictive and robust gene selection for spatial transcriptomics
Source: Nat Commun. 2023 Apr 12;14:2091. doi: 10.1038/s41467-023-37392-1 (PMC10097645; doi:10.1038/s41467-023-37392-1)
Supplement: Supplementary file 4 — Source Data [file 41467_2023_37392_MOESM4_ESM.zip › Source Data/ssv4-source/ssv4_neuronal_genes_256.csv]

	0	1	2	3	4	5	6	7	8	9	10	11	12	13	14	15	16	17	18	19	20	21	22	23	24	25	26	27	28	29	30	31	32	33	34	35	36	37	38	39	40	41	42	43	44	45	46	47	48
PERSIST	1110008F13Rik	1810041L15Rik	3110053B16Rik	4632427E13Rik	A930013F10Rik	Abracl	Ackr3	Adck3	Adcy3	Aen	Arfgap2	Arhgap15	BC017643	BC020402	BC030499	C030013G03Rik	Cactin	Cadps2	Caln1	Car2	Car4	Carm1	Cartpt	Cbln2	Cbln4	Ccdc22	Ccnd3	Cd68	Cdh13	Cdh7	Cdh9	Cebpb	Chn2	Chrm2	Chrna5	Chst2	Clvs1	Cntn2	Cntn5	Cntnap4	Cntnap5c	Col24a1	Col25a1	Coro6	Cplx3	Cpne7	Crls1	Crym	Cthrc1
PERSIST-Classification	1810041L15Rik	2900092D14Rik	4930447C04Rik	6430573F11Rik	Abhd3	Ackr3	Adcy2	Adcyap1	Adra1b	Aldoc	Arhgap15	Arhgap25	Arhgef28	Atp1b2	Atp6ap1l	Bcar3	Blnk	Brinp3	C730002L08Rik	Calb2	Camk2d	Cbln2	Cbln4	Ccnd1	Cd24a	Cd68	Cd83	Cdh13	Cdh18	Cdh6	Chml	Chn2	Chrm2	Cidea	Clstn2	Cntn4	Cntn5	Cntnap5a	Cntnap5c	Coch	Col11a1	Col12a1	Col24a1	Col6a1	Cpne2	Cpne4	Cpne7	Cpne9	Crim1
Seurat	3110035E14Rik	AW551984	Ache	Adarb2	Adcy2	Adcyap1	Akr1c18	Alcam	Aldoc	Ap1s2	Arc	Arpp21	Atf3	Bdnf	Blnk	Cacng5	Cadps2	Calb1	Calb2	Car2	Car4	Cartpt	Cbln2	Cbln4	Cck	Cd24a	Cd63	Cdh13	Cdh9	Cenpa	Chodl	Chrna5	Cnr1	Coch	Col19a1	Col6a1	Cort	Cox6a2	Cp	Cplx1	Cplx3	Cpne2	Cpne7	Crh	Crhbp	Crispld2	Crtac1	Cryab	Crym
Cell Ranger	3110035E14Rik	A330050F15Rik	Adarb2	Adcy2	Adcyap1	Alcam	Aldoc	Ano3	Ap1s2	Apbb1	Arc	Arpp19	Arpp21	Asns	Atp2b1	Atp6ap1l	Baiap2	Bdnf	Bmp3	Brinp1	Btbd11	C730002L08Rik	Cacna2d1	Cacna2d3	Cadps2	Calb1	Calb2	Caln1	Camk2n1	Camk4	Car10	Car4	Cav2	Cbln2	Cbln4	Cck	Cd200	Cd34	Cd63	Cdh13	Cdh9	Cenpa	Chn1	Chodl	Cnih3	Cnksr2	Cnr1	Coch	Cort
GeneBasis	0610012G03Rik	1700020I14Rik	5730455P16Rik	A230073K19Rik	Aars	Adap1	Adcyap1	Afg3l2	Ahi1	Alcam	Aldoa	Aldoc	Anxa6	Ap1b1	Ap2a1	Arc	Arhgap25	Arhgef4	Atp1a3	Atp5c1	Atp5g3	Atp5h	Atp5j	Atp5j2	Atp5k	Atp6v0c	Atp6v1e1	B4galnt1	Bag1	Bap1	Bex2	Blnk	C1qtnf4	Calb1	Calb2	Calm1	Calm2	Calu	Car4	Cbln2	Cck	Cct6a	Cd34	Cdh13	Cdkn1a	Cdr1	Cfl1	Chchd2	Chmp1a
scGeneFit	1500009L16Rik	9430021M05Rik	Ackr3	Adcyap1	Adra1b	Alcam	Aldoc	Ap1s2	Arhgap15	Arhgap25	Arhgef28	Atp1b2	Bdnf	Blnk	Bmp3	Brinp3	Cadps2	Calb1	Calb2	Caln1	Camk2d	Car10	Car4	Cav2	Cbln2	Cbln4	Cck	Ccnd1	Cd24a	Cd34	Cdh12	Cdh13	Cdh6	Cdh7	Cdh9	Cdkn1a	Chn2	Chrm2	Chrna4	Cidea	Clstn2	Cnih3	Cntn4	Cntn5	Cntn6	Cntnap4	Cntnap5a	Coch	Col19a1
MutInfo	Actb	Actg1	Adcy8	Adra1b	Aldoa	Aldoc	Ank3	Aplp1	App	Atp1b1	Atp5a1	Atp5b	Atp5c1	Atp5g1	Atp5g3	Atp5h	Atp5j	Atp5k	Atp6ap1l	Atp6v0b	Atp6v0c-ps2	Atp6v0e2	Atp6v1a	Atp6v1e1	Atp6v1f	Atp6v1g2	Atpif1	BC031181	Bcl11b	Bex1	Bex2	Brinp3	Bsg	COX1	CYTB	Cadm1	Calm1	Calm2	Calm3	Canx	Cdc42	Celf4	Cfl1	Chchd2	Chn2	Chrm2	Ckb	Cnbp	Cntnap5a
SMASH	Fst	Chrm2	Penk	Etv1	S100a6	Ptprt	Plcxd2	Rspo1	Resp18	Dmkn	Igfbp4	Il1rapl2	Luzp2	Alcam	Cntnap5a	Nrsn1	Cdh13	Cdh12	Chn2	Pcdh8	Elmod1	Scn7a	Npy	Stxbp6	Cited1	Crym	Wfdc18	Cdh9	Slc17a6	Cbln4	Spon1	Hrh3	Rab3b	Igfn1	Ctxn3	Cartpt	Plekha2	Sema5b	Grm8	Igfbp7	LOC101056001	Thsd7a	Cxcl12	Col6a1	Nog	Synpr	Chrna2	Lypd6	Marcksl1
Seurat (Binarized)	0610012G03Rik	1110001J03Rik	2700060E02Rik	2810428I15Rik	Aak1	Abhd12	Ap1s1	Ap2b1	Apbb1	Arl6ip5	Arl8a	Arpc1a	Arpc4	Arpp19	Asns	Atcay	Ate1	Atox1	Atp1a1	Atp2b1	Atraid	Bbip1	Bcap31	Bscl2	Bzw1	C1d	Cadm1	Cadps	Camta1	Cbr1	Cdc123	Cdc37	Cdk5	Chchd1	Chchd6	Chmp5	Chn1	Ckmt1	Clcn3	Clns1a	Clpp	Clstn3	Clu	Cmip	Cnih1	Cnrip1	Copg1	Cops7a	Cox7a2l
Cell Ranger (Binarized)	0610012G03Rik	1110004F10Rik	1810011O10Rik	Acot7	Agtr2	Ahi1	Akr1c18	Anapc11	Anxa2	Ap1s1	Aqp5	Arhgap36	Arl6ip1	Asns	Atf3	Atp2b2	Atxn10	Atxn7l3b	Baiap3	Bbip1	Bglap3	Btn2a2	Bzw1	C030013G03Rik	C1qtnf7	Calca	Calr	Camta1	Cd81	Cdk5	Celf2	Chat	Chchd10	Chd3os	Chmp5	Chodl	Chrna2	Chrna6	Chst7	Ckmt1	Clic1	Clstn1	Cltb	Cltc	Crabp1	Cript	Crispld2	Csnk1a1	Cstb
GeneBasis (Binarized)	1110008F13Rik	2510039O18Rik	2810408M09Rik	Aar2	Abcb6	Abhd17c	Ackr3	Adck2	Adck3	Adcy2	Adcy3	Adcyap1	Adpgk	Aen	Alcam	Ankrd34a	Arfgap2	Arhgap31	Asic1	Asnsd1	Atp13a1	Atp8a2	Bcl11b	Bid	Blnk	Brinp3	C030013G03Rik	Cables2	Cactin	Car10	Carm1	Cbln2	Cbln4	Ccdc22	Cdh12	Cdh13	Cdh9	Cdkn1a	Champ1	Chn2	Chrm2	Chrna5	Clstn2	Clvs1	Cntnap4	Cntnap5a	Cog2	Cox15	Cpne7
scGeneFit (Binarized)	1810041L15Rik	2810468N07Rik	6330403A02Rik	9430021M05Rik	Ackr3	Adra1b	Adssl1	Akap13	Alcam	Aldoc	Angpt1	Ano3	Ano4	Arhgap15	Arhgap18	Arhgap25	Arhgap31	Arhgef28	Blnk	Bmp3	Brinp3	Cadps2	Camk1g	Camk2d	Car4	Cbln2	Cbln4	Ccnd1	Cdh12	Cdh13	Cdh6	Cdh7	Cdh9	Cdkn1a	Chn2	Chrm2	Chrna4	Chrna5	Cidea	Cnih3	Cntn3	Cntn4	Cntn5	Cntn6	Cntnap4	Cntnap5a	Cntnap5c	Col24a1	Col25a1
SMASH (Binarized)	Rxfp1	Lypd1	Parm1	Npnt	Cbln4	Htr2c	Cpne7	Ndst3	Nptx2	Krt12	Ackr3	Chrm2	Cxcl14	Penk	Cdh9	Il1rapl2	Adra1b	Ramp3	S100a6	Gpx3	Tmem163	Met	Iqgap2	Gm28175	St6galnac5	Htr1f	Cpne4	Cryab	Synpr	Bmp3	Cbln2	Cdh13	Golm1	Ctsz	Scn7a	S100a10	Adcyap1	Cpne9	Zbtb20	Glra3	Fezf2	Brinp3	Slc5a5	Spon1	Arhgap25	Fam43a	Myo1b	Ppapdc1a	Nell1
PERSIST (Direct)	1700019D03Rik	4930447C04Rik	A930017M01Rik	Abhd13	Ackr3	Adck2	Adcy3	Adcyap1	Aen	Agpat6	Aldh1b1	Arfgap2	Arhgap25	Arhgef28	Atg4d	Azin2	B4galt7	BC020402	Bmp3	Brf1	C1ql3	C1qtnf7	Cacng5	Car4	Cbln2	Ccdc22	Ccdc66	Ccdc80	Ccdc91	Ccser1	Cd83	Cdc42ep3	Cdh4	Cidea	Clcn6	Clic4	Cmpk2	Col11a1	Cpne7	Cpne9	Cptp	Crls1	D15Ertd621e	Ddx19b	Ddx51	Dedd2	Def8	Dguok	Dhodh
PERSIST (High Expression)	1700086L19Rik	4930402H24Rik	4930506M07Rik	Acad9	Ackr3	Adcyap1	Adra1b	Agpat6	Ahcyl2	Akr1e1	Alg1	Arhgap15	Arhgef28	Arid2	Arl1	Asic1	Atp13a1	Atp6ap1l	B4galt2	Baiap2	Bet1	Bmp3	Brinp3	C77370	Calb1	Car10	Cbln2	Cbln4	Ccser1	Cdh12	Cdh13	Cdh7	Cdh9	Cdkn1a	Cep350	Cerk	Chac1	Chn2	Chrm2	Cidea	Clybl	Cnih3	Cntn5	Cntn6	Cntnap4	Cntnap5a	Col6a1	Coro6	Cox6a2
CAE	1700066M21Rik	2210408F21Rik	2410002F23Rik	2410089E03Rik	3110035E14Rik	5730455P16Rik	9330159F19Rik	A230073K19Rik	Aar2	Acat2	Acbd5	Actn4	Adap1	Adarb2	Adcy2	Aggf1	Aldoc	Alyref	Ankhd1	Ankrd50	Ano4	Ap2a1	Apex1	Arhgap15	Arhgap35	Arhgef28	Asb8	Ash2l	Atp11b	Azin2	Bcl11b	Bdnf	Bop1	Btbd3	Bzrap1	C330007P06Rik	C330018D20Rik	C87436	Cabp1	Cacna2d3	Car4	Cat	Cbln2	Cck	Ccpg1	Cdc73	Cdh10	Cdh8	Chn2
CAE (Binary)	1110008F13Rik	1500009C09Rik	1500009L16Rik	3010026O09Rik	4930430F08Rik	4930447C04Rik	Abcd3	Abhd3	Acat2	Adck3	Adcy3	Adk	Aen	Ak5	Ambra1	Ankhd1	Ano4	Arfgap2	Arhgap15	Arhgef28	Atp5s	Atp6ap1l	B3galt2	B3gat1	Bace1	Bcl11b	Bmp3	Bok	Brinp2	Cacna2d3	Calb1	Caln1	Camk2n2	Car4	Carm1	Cbln2	Cbln4	Cdk14	Cdkn1a	Cdpf1	Celsr3	Cenpa	Chst12	Chst2	Clcn7	Cln8	Clstn2	Copg2	Cpne2
[truncated: 207 more columns]
