# Supplementary material for: Predictive and robust gene selection for spatial transcriptomics
Source: Nat Commun. 2023 Apr 12;14:2091. doi: 10.1038/s41467-023-37392-1 (PMC10097645; doi:10.1038/s41467-023-37392-1)
Supplement: Supplementary file 4 — Source Data [file 41467_2023_37392_MOESM4_ESM.zip › Source Data/ssv4-source/ssv4_neuronal_reconstruction.csv]

	8 genes run 1	8 genes run 2	8 genes run 3	8 genes run 4	8 genes run 5	16 genes run 1	16 genes run 2	16 genes run 3	16 genes run 4	16 genes run 5	32 genes run 1	32 genes run 2	32 genes run 3	32 genes run 4	32 genes run 5	64 genes run 1	64 genes run 2	64 genes run 3	64 genes run 4	64 genes run 5	128 genes run 1	128 genes run 2	128 genes run 3	128 genes run 4	128 genes run 5	192 genes run 1	192 genes run 2	192 genes run 3	192 genes run 4	192 genes run 5	256 genes run 1	256 genes run 2	256 genes run 3	256 genes run 4	256 genes run 5
PERSIST	20095.330078125	20105.48046875	20106.501953125	20092.818359375	20102.7421875	19527.970703125	19541.005859375	19554.00390625	19553.48046875	19540.435546875	19067.259765625	19071.32421875	19102.013671875	19074.314453125	19068.029296875	18758.7578125	18747.96875	18785.966796875	18763.966796875	18738.158203125	18488.451171875	18486.0546875	18461.5	18508.494140625	18482.294921875	18389.8203125	18358.748046875	18403.037109375	18373.2890625	18373.701171875	18280.705078125	18276.26953125	18283.77734375	18291.798828125	18300.453125
Seurat	21911.71484375	21917.9609375	21891.73046875	21916.03515625	21916.65234375	21300.5859375	21292.951171875	21263.771484375	21285.265625	21299.064453125	20214.248046875	20212.67578125	20209.201171875	20226.130859375	20222.109375	19465.220703125	19467.416015625	19495.09375	19523.66015625	19512.681640625	19173.052734375	19140.423828125	19169.421875	19194.08203125	19096.6171875	18922.974609375	19028.63671875	18955.111328125	18983.744140625	18957.625	18785.216796875	18812.08984375	18803.73046875	18795.951171875	18832.224609375
Cell Ranger	21749.54296875	21745.9765625	21733.15625	21753.95703125	21746.94140625	21105.095703125	21115.986328125	21154.240234375	21112.58984375	21119.802734375	20156.2421875	20152.4765625	20120.03515625	20149.59765625	20163.09375	19512.326171875	19499.51953125	19556.2265625	19549.287109375	19530.53125	19119.0234375	19130.302734375	19066.88671875	19102.10546875	19143.513671875	18899.671875	18879.392578125	18930.59765625	18868.37109375	18850.462890625	18741.705078125	18705.294921875	18740.0625	18707.447265625	18757.15234375
GeneBasis	21112.841796875	21107.56640625	21104.349609375	21106.0546875	21102.673828125	20387.62890625	20397.873046875	20422.388671875	20399.822265625	20417.265625	19844.677734375	19838.455078125	19842.392578125	19835.755859375	19824.302734375	19325.583984375	19340.443359375	19312.029296875	19305.126953125	19311.080078125	18922.033203125	18974.96484375	18939.439453125	18939.953125	18974.150390625	18729.5390625	18718.9765625	18729.1484375	18763.046875	18755.28125	18641.78125	18648.2578125	18661.423828125	18656.5703125	18660.765625
scGeneFit	21386.59375	21404.986328125	21408.0	21402.2890625	21410.388671875	20155.1640625	20121.384765625	20133.943359375	20142.1015625	20133.271484375	19548.71484375	19566.912109375	19558.390625	19538.513671875	19574.392578125	19189.810546875	19158.693359375	19224.29296875	19183.04296875	19143.57421875	18926.34375	18896.828125	18925.869140625	18905.349609375	18853.533203125	18759.986328125	18725.427734375	18752.109375	18742.650390625	18789.11328125	18629.62890625	18652.53125	18603.375	18629.205078125	18655.115234375
MutInfo	20122.51171875	20154.837890625	20141.625	20142.861328125	20130.630859375	19648.642578125	19627.986328125	19611.033203125	19599.759765625	19697.625	19290.669921875	19254.685546875	19286.708984375	19290.7578125	19280.755859375	19071.740234375	19078.060546875	19100.517578125	19082.39453125	19029.609375	19046.78125	19039.724609375	19048.33203125	19038.951171875	19039.95703125	19058.19140625	19027.650390625	19123.677734375	18997.7890625	18986.77734375	19020.193359375	19004.861328125	19107.857421875	19056.06640625	19031.91015625
SMASH	21659.333984375	21667.69921875	21667.294921875	21661.55859375	21660.84765625	20531.697265625	20548.248046875	20573.919921875	20536.984375	20562.236328125	19561.1640625	19581.650390625	19565.0	19565.7734375	19548.642578125	19130.177734375	19162.369140625	19177.7109375	19148.5703125	19169.7265625	18845.1953125	18863.625	18832.68359375	18828.658203125	18867.73828125	18689.880859375	18706.994140625	18686.67578125	18687.208984375	18702.99609375	18623.509765625	18602.236328125	18611.740234375	18633.2890625	18640.677734375
Seurat (Binarized)	23085.732421875	23086.693359375	23085.544921875	23085.763671875	23096.705078125	22920.189453125	22918.53515625	22917.859375	22916.5078125	22923.4375	22717.5625	22713.146484375	22765.763671875	22764.236328125	22752.1796875	22638.94140625	23007.767578125	22621.7421875	22635.46484375	22650.888671875	22986.77734375	23071.154296875	22553.041015625	23074.974609375	22514.341796875	23053.6015625	23033.958984375	23010.67578125	23043.03515625	23046.724609375	23044.830078125	23062.279296875	23041.75	23065.234375	23030.83203125
Cell Ranger (Binarized)	23215.9140625	23209.607421875	23216.1328125	23213.71484375	23216.955078125	23212.685546875	23211.66796875	23208.826171875	23208.537109375	23209.724609375	23212.443359375	23201.02734375	23166.462890625	23196.912109375	23193.78125	23212.046875	23205.130859375	23201.9375	23210.1796875	23203.921875	21679.23046875	21632.9140625	21635.31640625	21632.67578125	21647.751953125	20088.203125	20087.888671875	20109.826171875	20068.447265625	20111.08203125	19625.119140625	19584.408203125	19635.015625	19614.869140625	19631.46875
GeneBasis (Binarized)	20264.6171875	20258.154296875	20258.017578125	20263.046875	20270.19921875	19690.30859375	19688.494140625	19692.62109375	19681.619140625	19694.8828125	19241.822265625	19269.15234375	19243.357421875	19238.359375	19243.279296875	18774.380859375	18780.29296875	18793.1953125	18789.2578125	18795.462890625	18449.978515625	18422.025390625	18424.38671875	18428.314453125	18449.41796875	18366.59375	18380.1015625	18366.765625	18375.03515625	18374.69921875	18319.0078125	18349.3671875	18324.017578125	18344.337890625	18359.6015625
scGeneFit (Binarized)	21190.7890625	21186.103515625	21187.482421875	21171.259765625	21164.525390625	20063.115234375	20040.130859375	20059.619140625	20039.986328125	20043.93359375	19340.564453125	19346.65234375	19356.69921875	19355.791015625	19338.6875	18938.224609375	18949.306640625	18951.36328125	18988.3359375	18956.349609375	18754.05859375	18737.60546875	18743.267578125	18746.701171875	18741.38671875	18646.3046875	18628.724609375	18646.953125	18636.38671875	18652.21484375	18545.259765625	18561.708984375	18544.1328125	18556.107421875	18556.451171875
SMASH (Binarized)	21554.439453125	21555.837890625	21562.7734375	21555.248046875	21558.009765625	20244.0078125	20237.544921875	20258.85546875	20259.6953125	20239.28515625	19436.447265625	19412.833984375	19399.095703125	19409.8046875	19394.515625	19037.423828125	19049.564453125	19036.259765625	19044.982421875	19029.65234375	18812.86328125	18819.5625	18815.34375	18833.42578125	18833.4453125	18713.267578125	18709.703125	18728.609375	18705.751953125	18721.99609375	18611.18359375	18651.771484375	18617.6640625	18645.47265625	18678.95703125
PERSIST (Direct)	20198.408203125	20196.453125	20225.15234375	20186.337890625	20185.412109375	19617.92578125	19631.84375	19676.67578125	19638.623046875	19620.974609375	19213.103515625	19274.08203125	19251.16796875	19235.25	19220.5859375	18801.9140625	18805.884765625	18809.20703125	18812.55859375	18807.375	18615.552734375	18629.564453125	18597.921875	18612.927734375	18635.560546875	18458.9453125	18464.4375	18480.46484375	18466.224609375	18480.974609375	18394.01171875	18399.978515625	18424.521484375	18413.32421875	18423.431640625
PERSIST (High Expression)	20117.884765625	20107.158203125	20145.54296875	20117.37890625	20132.828125	19574.154296875	19550.830078125	19559.953125	19540.306640625	19531.63671875	19103.724609375	19131.767578125	19172.166015625	19125.935546875	19133.892578125	18795.82421875	18790.787109375	18829.119140625	18810.880859375	18826.51953125	18563.8125	18532.474609375	18556.751953125	18530.685546875	18558.25	18425.080078125	18406.943359375	18492.044921875	18454.794921875	18425.978515625	18336.7734375	18338.173828125	18373.01953125	18320.990234375	18376.873046875
CAE	20411.0625	20406.24609375	20402.833984375	20412.00390625	20411.130859375	20184.697265625	20137.517578125	20180.4453125	20189.220703125	20157.58203125	19374.275390625	19372.99609375	19400.970703125	19398.84375	19389.671875	19027.13671875	19057.435546875	19032.58984375	19024.390625	19037.45703125	18648.23828125	18632.46484375	18676.9140625	18660.0078125	18661.8671875	18496.58984375	18466.5859375	18494.328125	18489.37109375	18457.703125	18437.296875	18460.439453125	18417.978515625	18415.509765625	18430.111328125
CAE (Binary)	20121.169921875	20115.00390625	20101.84765625	20123.814453125	20120.728515625	19595.8203125	19598.36328125	19609.484375	19611.19140625	19600.236328125	19168.248046875	19169.736328125	19148.07421875	19193.923828125	19206.740234375	18828.423828125	18796.966796875	18804.033203125	18790.466796875	18789.37109375	18583.046875	18573.205078125	18548.115234375	18568.869140625	18563.771484375	18465.44140625	18481.513671875	18448.033203125	18440.685546875	18458.296875	18360.986328125	18351.92578125	18366.685546875	18333.30859375	18339.5234375
