# Supplementary material for: Predictive and robust gene selection for spatial transcriptomics
Source: Nat Commun. 2023 Apr 12;14:2091. doi: 10.1038/s41467-023-37392-1 (PMC10097645; doi:10.1038/s41467-023-37392-1)
Supplement: Supplementary file 4 — Source Data [file 41467_2023_37392_MOESM4_ESM.zip › Source Data/ssv4-source/ssv4_sst_reconstruction.csv]

	8 genes run 1	8 genes run 2	8 genes run 3	8 genes run 4	8 genes run 5	16 genes run 1	16 genes run 2	16 genes run 3	16 genes run 4	16 genes run 5	32 genes run 1	32 genes run 2	32 genes run 3	32 genes run 4	32 genes run 5	64 genes run 1	64 genes run 2	64 genes run 3	64 genes run 4	64 genes run 5	128 genes run 1	128 genes run 2	128 genes run 3	128 genes run 4	128 genes run 5	192 genes run 1	192 genes run 2	192 genes run 3	192 genes run 4	192 genes run 5	256 genes run 1	256 genes run 2	256 genes run 3	256 genes run 4	256 genes run 5
PERSIST (Neuronal)	20724.580078125	20716.142578125	20722.2265625	20733.470703125	20735.177734375	20283.5390625	20274.44140625	20255.3984375	20269.599609375	20283.69921875	19861.388671875	19858.5625	19881.333984375	19848.791015625	19861.470703125	19707.732421875	19690.953125	19698.373046875	19675.546875	19657.044921875	19574.34765625	19489.671875	19552.404296875	19556.908203125	19578.2890625	19412.115234375	19415.380859375	19407.37109375	19368.869140625	19377.611328125	19328.26171875	19373.712890625	19332.25390625	19275.64453125	19298.501953125
PERSIST (Sst)	20251.458984375	20228.958984375	20244.34375	20252.13671875	20264.56640625	20067.876953125	20038.041015625	20040.5390625	20043.376953125	20028.970703125	19798.4921875	19797.048828125	19804.63671875	19798.927734375	19796.21875	19666.107421875	19652.99609375	19626.57421875	19649.525390625	19616.80078125	19451.046875	19477.7734375	19387.9140625	19419.296875	19423.548828125	19643.51171875	19593.939453125	19577.26953125	19472.740234375	19513.041015625	19245.359375	19277.01171875	19264.869140625	19265.48828125	19242.021484375
