# Supplementary material for: Predictive and robust gene selection for spatial transcriptomics
Source: Nat Commun. 2023 Apr 12;14:2091. doi: 10.1038/s41467-023-37392-1 (PMC10097645; doi:10.1038/s41467-023-37392-1)
Supplement: Supplementary file 4 — Source Data [file 41467_2023_37392_MOESM4_ESM.zip › Source Data/ssv4-source/ssv4_sst_genes_8.csv]

	0	1	2	3	4	5	6	7
PERSIST (Neuronal)	Cpne9	Grik3	Htr1f	Man1a	Ormdl3	Ptprm	Slc32a1	Syt17
PERSIST (Sst)	Aen	Cbln4	Lama4	Nr2f2	Ogdhl	Ptprt	Pxdc1	Serpina3n
