# Supplementary material for: Predictive and robust gene selection for spatial transcriptomics
Source: Nat Commun. 2023 Apr 12;14:2091. doi: 10.1038/s41467-023-37392-1 (PMC10097645; doi:10.1038/s41467-023-37392-1)
Supplement: Supplementary file 4 — Source Data [file 41467_2023_37392_MOESM4_ESM.zip › Source Data/ssv4-source/ssv4_neuronal_genes_192.csv]

	0	1	2	3	4	5	6	7	8	9	10	11	12	13	14	15	16	17	18	19	20	21	22	23	24	25	26	27	28	29	30	31	32	33	34	35	36	37	38	39	40	41	42	43	44	45	46	47	48
PERSIST	1810041L15Rik	3110053B16Rik	4632427E13Rik	A930013F10Rik	Adck3	Adcy3	Adra1b	Adssl1	Aen	Akr1b10	Aldh1b1	Aldoc	Asic4	BC030499	Brinp3	C030013G03Rik	Caln1	Car4	Cbln4	Ccdc22	Cd68	Cd83	Cdh4	Cdh7	Cdkn1a	Chn2	Chrna4	Chrna5	Cidea	Clvs1	Cnn3	Cntnap5a	Cntnap5c	Cort	Cplx3	Crls1	Cux2	Dapk3	Dnajc14	Doc2a	Dscaml1	Eci2	Ethe1	Etv1	Fam150b	Fam19a2	Fam43a	Fos	Fosb
PERSIST-Classification	2010204K13Rik	4930447C04Rik	6430573F11Rik	Adcy2	Akr1b10	Angpt1	Ankrd34b	Arhgap25	Arhgef28	Atp6ap1l	Bmp3	C030013G03Rik	Calb1	Car10	Car4	Cbln4	Cd24a	Cd83	Cdh13	Cdkn1a	Cemip	Chrm2	Cidea	Cntnap4	Cntnap5a	Col11a1	Col12a1	Col25a1	Col6a1	Cplx3	Cpne2	Cpne4	Cpne7	Cpne8	Cpne9	Cryab	Crym	Ctsz	Cxcl14	Dcc	Ddit4l	Doc2a	Dock4	Drd1	Egln3	Elfn1	Elmo1	Epb4.1l2	Esrrg
Seurat	3110035E14Rik	AW551984	Ache	Adarb2	Adcy2	Adcyap1	Akr1c18	Alcam	Aldoc	Ap1s2	Arc	Arpp21	Atf3	Bdnf	Blnk	Cadps2	Calb1	Calb2	Car2	Car4	Cartpt	Cbln2	Cbln4	Cck	Cd24a	Cdh13	Chodl	Cnr1	Col6a1	Cort	Cox6a2	Cp	Cplx3	Cpne2	Crh	Crhbp	Crispld2	Cryab	Crym	Ctgf	Cxcl14	Ddit4l	Dlx6os1	Dner	E530001K10Rik	Egr1	Enpp2	Erbb4	Etv1
Cell Ranger	3110035E14Rik	A330050F15Rik	Adarb2	Adcy2	Adcyap1	Aldoc	Ano3	Ap1s2	Arc	Arpp19	Arpp21	Atp2b1	Atp6ap1l	Baiap2	Bdnf	Cacna2d3	Calb1	Calb2	Camk2n1	Car4	Cbln2	Cbln4	Cck	Cd200	Cd34	Cd63	Cdh13	Chn1	Chodl	Cnr1	Coch	Cort	Cox6a2	Cplx1	Cplx3	Cpne7	Cpne9	Crh	Crip2	Crtac1	Cryab	Crym	Ctxn1	Cxcl14	Dkk3	Dkkl1	Dlx6os1	Dner	Dusp14
GeneBasis	0610012G03Rik	1700020I14Rik	A230073K19Rik	Adcyap1	Alcam	Aldoc	Anxa6	Ap2a1	Arc	Arhgap25	Arhgef4	Atp1a3	Atp5c1	Atp5h	Atp5j	Atp5j2	Atp5k	Atp6v0c	Atp6v1e1	B4galnt1	Bex2	Blnk	C1qtnf4	Calb1	Calb2	Calm1	Calm2	Car4	Cbln2	Cck	Cct6a	Cd34	Cdh13	Cdkn1a	Cdr1	Cfl1	Chchd2	Chmp1a	Chpf	Ckb	Clptm1l	Clstn3	Cox4i1	Cox5b	Cox6a1	Cox6a2	Cox6b1	Cox6c	Cox7a2
scGeneFit	6330403A02Rik	9430021M05Rik	Ackr3	Adcyap1	Adra1b	Alcam	Aldoc	Arhgap15	Arhgap25	Arhgef28	Atp1b2	Blnk	Brinp3	Cadps2	Calb1	Calb2	Caln1	Camk2d	Car4	Cav2	Cbln2	Cbln4	Cck	Cd24a	Cd34	Cdh12	Cdh13	Cdh6	Cdh7	Cdh9	Cdkn1a	Chn2	Chrm2	Clstn2	Cnih3	Cntn4	Cntn6	Cntnap5a	Col19a1	Col25a1	Col6a1	Cpne6	Cpne7	Cpne8	Crh	Crhbp	Crtac1	Crym	Ctsz
MutInfo	Actb	Actg1	Adcy8	Adra1b	Aldoa	Aldoc	Atp1b1	Atp5a1	Atp5b	Atp5g3	Atp5h	Atp5k	Atp6ap1l	Atp6v0b	Atp6v1e1	Atp6v1g2	Atpif1	Bcl11b	Bex1	Bex2	Brinp3	COX1	CYTB	Cadm1	Calm1	Calm2	Calm3	Cdc42	Cfl1	Chchd2	Chn2	Chrm2	Ckb	Cnbp	Cntnap5a	Col19a1	Cox14	Cox4i1	Cox5b	Cox6a1	Cox6b1	Cox6c	Cox7a2	Cox7b	Cox7c	Cox8a	Cpe	Cpne7	Cycs
SMASH	Fst	Chrm2	Penk	Etv1	S100a6	Ptprt	Plcxd2	Rspo1	Resp18	Dmkn	Igfbp4	Il1rapl2	Luzp2	Alcam	Cntnap5a	Nrsn1	Cdh13	Cdh12	Chn2	Pcdh8	Elmod1	Scn7a	Npy	Stxbp6	Cited1	Crym	Wfdc18	Cdh9	Slc17a6	Cbln4	Spon1	Hrh3	Rab3b	Igfn1	Ctxn3	Cartpt	Plekha2	Sema5b	Grm8	Igfbp7	LOC101056001	Thsd7a	Cxcl12	Col6a1	Nog	Synpr	Chrna2	Lypd6	Marcksl1
Seurat (Binarized)	0610012G03Rik	1110001J03Rik	2700060E02Rik	2810428I15Rik	Aak1	Abhd12	Ap1s1	Apbb1	Arl6ip5	Arl8a	Arpc4	Arpp19	Asns	Atcay	Ate1	Atox1	Atp2b1	Atraid	Bbip1	Bcap31	Bzw1	C1d	Camta1	Cbr1	Cdc123	Cdc37	Cdk5	Chchd1	Chmp5	Ckmt1	Clcn3	Clns1a	Clpp	Cmip	Cnih1	Cnrip1	Copg1	Cops7a	Cox7a2l	Cplx1	Cript	Cstb	Dcun1d5	Ddx1	Ddx39b	Deb1	Denr	Dnajc19	Dnajc7
Cell Ranger (Binarized)	1110004F10Rik	1810011O10Rik	Agtr2	Ahi1	Akr1c18	Anxa2	Aqp5	Arhgap36	Arl6ip1	Atf3	Atp2b2	Atxn10	Atxn7l3b	Baiap3	Bglap3	Btn2a2	C1qtnf7	Calca	Calr	Cd81	Celf2	Chat	Chchd10	Chd3os	Chodl	Chrna2	Chrna6	Clic1	Clstn1	Cltb	Cltc	Crabp1	Crispld2	Csnk1a1	Ctxn3	Cxx1b	Cxx1c	Cyc1	Cyp1b1	Dnm1	Dnm1l	Ecel1	Edn3	Eid1	Eif5a	Ensa	Ewsr1	Fez1	Fkbp3
GeneBasis (Binarized)	1110008F13Rik	2510039O18Rik	2810408M09Rik	Aar2	Abhd17c	Ackr3	Adck3	Adcy2	Adcy3	Ankrd34a	Arfgap2	Arhgap31	Asic1	Asnsd1	Atp13a1	Atp8a2	Bcl11b	Bid	Blnk	Brinp3	C030013G03Rik	Cables2	Cactin	Car10	Carm1	Cbln2	Cbln4	Ccdc22	Cdh12	Cdh13	Cdh9	Cdkn1a	Champ1	Chn2	Chrm2	Chrna5	Clstn2	Clvs1	Cntnap5a	Cog2	Cox15	Cpne7	Crls1	Crym	D8Ertd82e	Dars2	Dclk3	Ddx3y	Dgcr14
scGeneFit (Binarized)	1190002N15Rik	1810041L15Rik	9430021M05Rik	Ackr3	Adra1b	Aldoc	Ano4	Arhgap15	Arhgef28	Bhlhe22	Bmp3	Brinp3	Calb1	Car4	Cbln2	Cbln4	Ccnd1	Cdh12	Cdh13	Cdh6	Cdh7	Cdh9	Chn2	Chrm2	Chrna4	Cnih3	Cntn4	Cntn5	Cntn6	Cntnap4	Cntnap5a	Col24a1	Col25a1	Cpne2	Cpne4	Cpne5	Cpne7	Cpne8	Crh	Crim1	Cthrc1	Cxcl12	Dcc	Deptor	Dkk3	Drd1	Egln3	Enpp2	Etv1
SMASH (Binarized)	Rxfp1	Lypd1	Parm1	Npnt	Cbln4	Htr2c	Cpne7	Ndst3	Nptx2	Krt12	Ackr3	Chrm2	Cxcl14	Penk	Cdh9	Il1rapl2	Adra1b	Ramp3	S100a6	Gpx3	Tmem163	Met	Iqgap2	Gm28175	St6galnac5	Htr1f	Cpne4	Cryab	Synpr	Bmp3	Cbln2	Cdh13	Golm1	Ctsz	Scn7a	S100a10	Adcyap1	Cpne9	Zbtb20	Glra3	Fezf2	Brinp3	Slc5a5	Spon1	Arhgap25	Fam43a	Myo1b	Ppapdc1a	Nell1
PERSIST (Direct)	1500009L16Rik	1700021K19Rik	2810408M09Rik	3010026O09Rik	3110053B16Rik	6330419J24Rik	Abcb9	Abhd3	Adcy3	Aen	Akr1b10	Aldh3a2	Aldoc	Ankrd50	Ankrd54	Anxa5	Aqp11	Arfgap2	Arhgap25	Asb7	Asic4	Atp6ap1l	Bbx	Bcl11b	Boc	Brf2	C030023E24Rik	Cables2	Cacng5	Car4	Carm1	Ccdc109b	Ccdc22	Ccdc3	Champ1	Chst8	Cidea	Cldn12	Cntnap5c	Cog1	Col25a1	Col6a1	Coro6	Cpne1	Cpped1	Dcps	Ddit4l	Dedd2	Dmkn
PERSIST (High Expression)	1500009L16Rik	1810026J23Rik	Abcd2	Ackr3	Adcyap1	Adra1b	Agpat6	Alcam	Ampd2	Arhgap15	Arhgef28	Arid2	Asic1	Atpaf2	Bet1	Brinp3	Btbd6	C730002L08Rik	Car4	Cbln2	Ccser1	Cd34	Cdh13	Cdh7	Cdh9	Cdkn1a	Cep350	Cerk	Cgref1	Chn2	Chrm2	Chst2	Cidea	Cnih3	Cntn3	Cntnap4	Cntnap5a	Cntnap5c	Col25a1	Col6a1	Coro6	Cpne7	Cptp	Crym	Csmd3	Ctnnbl1	Ctsz	Dhx32	Dolk
CAE	2410002F23Rik	A230073K19Rik	Abcg4	Abracl	Acat2	Akt1	Aldh3a2	Aldoc	Ankrd29	Arcn1	Arl4a	Asb13	Atp11b	B3gat1	Bdnf	Birc6	Bloc1s6	Bop1	Btbd3	Cacna1a	Cacna2d3	Calu	Camsap1	Car10	Car4	Cd63	Cdh10	Cdh9	Cdkn1a	Chpf	Chrm3	Chrna4	Cisd3	Clybl	Cnih3	Col25a1	Coro1b	Cplx2	Cplx3	Cpne9	Cptp	Crtac1	Csmd1	Ctnna2	Ctr9	Dab1	Dapk3	Dguok	Dhx9
CAE (Binary)	1110008F13Rik	1700019D03Rik	A330102I10Rik	A830018L16Rik	Adcy2	Adcy3	Adprhl2	Aen	Agpat6	Alg1	Ankib1	Ankrd26	Ano4	Apex1	Bcl11b	Bdp1	Cacna2d3	Cactin	Caln1	Car10	Car4	Cav2	Cbln2	Ccdc22	Cd34	Celsr3	Cep290	Clip4	Cntnap5c	Col25a1	Col4a3bp	Coro6	Cpeb1	Cpne9	Crebrf	Ctxn1	Ctxn2	Cxxc4	Cyb561	Cyb5r3	Cyth3	Dguok	Dhrs7	Dkk3	Dleu7	Dlgap3	Dnaaf2	Dnajc14	Dok4
[truncated: 143 more columns]
