# Supplementary material for: Predictive and robust gene selection for spatial transcriptomics
Source: Nat Commun. 2023 Apr 12;14:2091. doi: 10.1038/s41467-023-37392-1 (PMC10097645; doi:10.1038/s41467-023-37392-1)
Supplement: Supplementary file 4 — Source Data [file 41467_2023_37392_MOESM4_ESM.zip › Source Data/ssv4-source/ssv4_computation_candidates.csv]

	Running time (seconds)	Memory (MBs)
2000	1547.0	1238.72
4000	1763.0	1891.07
6000	1947.0	2163.32
8000	2133.0	2394.99
10000	2339.0	2466.13
