# Supplementary material for: Predictive and robust gene selection for spatial transcriptomics
Source: Nat Commun. 2023 Apr 12;14:2091. doi: 10.1038/s41467-023-37392-1 (PMC10097645; doi:10.1038/s41467-023-37392-1)
Supplement: Supplementary file 4 — Source Data [file 41467_2023_37392_MOESM4_ESM.zip › Source Data/ssv4-source/ssv4_neuronal_classification_variability.csv]

	run 1	run 2	run 3	run 4	run 5
trial 1 (8 genes)	0.31904332129963897	0.3203971119133574	0.3231046931407942	0.322202166064982	0.32175090252707583
trial 1 (16 genes)	0.4756317689530686	0.4756317689530686	0.4729241877256318	0.46344765342960287	0.476985559566787
trial 1 (32 genes)	0.6416967509025271	0.6385379061371841	0.6385379061371841	0.641245487364621	0.6389891696750902
trial 1 (64 genes)	0.740072202166065	0.7427797833935018	0.7382671480144405	0.733754512635379	0.7391696750902527
trial 1 (128 genes)	0.8082129963898917	0.8014440433212996	0.799187725631769	0.8032490974729242	0.8118231046931408
trial 2 (8 genes)	0.2802346570397112	0.2793321299638989	0.2770758122743682	0.28384476534296027	0.2739169675090253
trial 2 (16 genes)	0.43772563176895307	0.4453971119133574	0.434115523465704	0.4314079422382672	0.4368231046931408
trial 2 (32 genes)	0.6502707581227437	0.6538808664259927	0.6534296028880866	0.6615523465703971	0.6588447653429603
trial 2 (64 genes)	0.7364620938628159	0.7418772563176895	0.7396209386281588	0.7369133574007221	0.7342057761732852
trial 2 (128 genes)	0.8064079422382672	0.8046028880866426	0.8055054151624549	0.7996389891696751	0.8064079422382672
trial 3 (8 genes)	0.3407039711191336	0.33574007220216606	0.34296028880866425	0.3398014440433213	0.33438628158844763
trial 3 (16 genes)	0.49097472924187724	0.5027075812274369	0.49593862815884476	0.48601083032490977	0.4927797833935018
trial 3 (32 genes)	0.6678700361010831	0.6660649819494585	0.6678700361010831	0.6620036101083032	0.6615523465703971
trial 3 (64 genes)	0.746841155234657	0.7518050541516246	0.7450361010830325	0.7477436823104693	0.7481949458483754
trial 3 (128 genes)	0.8104693140794224	0.8100180505415162	0.8167870036101083	0.8091155234657039	0.8145306859205776
trial 4 (8 genes)	0.2996389891696751	0.2973826714801444	0.2933212996389892	0.2964801444043321	0.30054151624548736
trial 4 (16 genes)	0.5049638989169675	0.49593862815884476	0.4963898916967509	0.5009025270758123	0.4918772563176895
trial 4 (32 genes)	0.631768953068592	0.6358303249097473	0.6326714801444043	0.6286101083032491	0.6385379061371841
trial 4 (64 genes)	0.7450361010830325	0.7477436823104693	0.7545126353790613	0.7522563176895307	0.7486462093862816
trial 4 (128 genes)	0.8082129963898917	0.8050541516245487	0.8158844765342961	0.8023465703971119	0.8127256317689531
trial 5 (8 genes)	0.33664259927797835	0.3379963898916967	0.338898916967509	0.33664259927797835	0.33664259927797835
trial 5 (16 genes)	0.49774368231046934	0.4950361010830325	0.5054151624548736	0.5027075812274369	0.4990974729241877
trial 5 (32 genes)	0.6204873646209387	0.6254512635379061	0.6227436823104693	0.6277075812274369	0.6308664259927798
trial 5 (64 genes)	0.7387184115523465	0.7369133574007221	0.7396209386281588	0.7342057761732852	0.7369133574007221
trial 5 (128 genes)	0.805956678700361	0.8041516245487365	0.8037003610108303	0.8032490974729242	0.7933212996389891
