# Supplementary material for: Predictive and robust gene selection for spatial transcriptomics
Source: Nat Commun. 2023 Apr 12;14:2091. doi: 10.1038/s41467-023-37392-1 (PMC10097645; doi:10.1038/s41467-023-37392-1)
Supplement: Supplementary file 4 — Source Data [file 41467_2023_37392_MOESM4_ESM.zip › Source Data/ssv4-source/ssv4_sst_genes_256.csv]

	0	1	2	3	4	5	6	7	8	9	10	11	12	13	14	15	16	17	18	19	20	21	22	23	24	25	26	27	28	29	30	31	32	33	34	35	36	37	38	39	40	41	42	43	44	45	46	47	48
PERSIST (Neuronal)	1110032F04Rik	2900092D14Rik	6430573F11Rik	9430021M05Rik	9530059O14Rik	A930013F10Rik	Ackr3	Adcy3	Adssl1	Aldoc	Amn	Arhgef10l	Arhgef28	Arid5a	Atg4d	Atp2b4	Bcl6	C1ql3	Cactin	Carm1	Cat	Cbln4	Ccdc22	Cd83	Cdh13	Cdh4	Cdh7	Cdh9	Cdk20	Cdkn1a	Celsr3	Chn2	Chrm2	Chrna7	Clvs1	Col25a1	Cox6a2	Cpne2	Cpne5	Cpne7	Cpne9	Cthrc1	Cux2	D030054H15Rik	Dcc	Deptor	Dnajc14	Doc2a	Dok4
PERSIST (Sst)	1700030L22Rik	1700037H04Rik	2810025M15Rik	2810408M09Rik	2810468N07Rik	3110035E14Rik	4930452B06Rik	5530601H04Rik	6330403A02Rik	9430021M05Rik	9530059O14Rik	9630002D21Rik	A330102I10Rik	AW551984	Abcb6	Ackr1	Ackr3	Aen	Aff2	Alcam	Ambra1	Ankdd1b	Ankrd34b	Ankrd34c	Ankrd9	Anxa2	Arfgap2	Arhgef28	Astn2	Atp2b4	Atxn10	BC017643	Baiap3	Bcl6	Bet1	Bhlhe40	Bloc1s3	Brms1	Cat	Ccdc22	Cckbr	Ccl27a	Ccna1	Ccnd3	Cd68	Cdh13	Cdk20	Cdkn1a	Cenpa
[truncated: 207 more columns]
