# Supplementary material for: Predictive and robust gene selection for spatial transcriptomics
Source: Nat Commun. 2023 Apr 12;14:2091. doi: 10.1038/s41467-023-37392-1 (PMC10097645; doi:10.1038/s41467-023-37392-1)
Supplement: Supplementary file 4 — Source Data [file 41467_2023_37392_MOESM4_ESM.zip › Source Data/ssv4-source/ssv4_neuronal_classification_50.csv]

	8 genes run 1	8 genes run 2	8 genes run 3	8 genes run 4	8 genes run 5	16 genes run 1	16 genes run 2	16 genes run 3	16 genes run 4	16 genes run 5	32 genes run 1	32 genes run 2	32 genes run 3	32 genes run 4	32 genes run 5	64 genes run 1	64 genes run 2	64 genes run 3	64 genes run 4	64 genes run 5	128 genes run 1	128 genes run 2	128 genes run 3	128 genes run 4	128 genes run 5	192 genes run 1	192 genes run 2	192 genes run 3	192 genes run 4	192 genes run 5	256 genes run 1	256 genes run 2	256 genes run 3	256 genes run 4	256 genes run 5
PERSIST	0.5631768953068592	0.5654332129963899	0.5622743682310469	0.5645306859205776	0.5541516245487365	0.6791516245487365	0.6818592057761733	0.6836642599277978	0.6800541516245487	0.6791516245487365	0.8217509025270758	0.8194945848375451	0.8172382671480144	0.8158844765342961	0.8154332129963899	0.881768953068592	0.884927797833935	0.8840252707581228	0.8844765342960289	0.884927797833935	0.9183212996389891	0.9246389891696751	0.9273465703971119	0.9246389891696751	0.9268953068592057	0.9444945848375451	0.9359205776173285	0.944043321299639	0.9462996389891697	0.9377256317689531	0.9535198555956679	0.9548736462093863	0.9512635379061372	0.950812274368231	0.9521660649819494
PERSIST-Classification	0.5451263537906137	0.5455776173285198	0.5428700361010831	0.5401624548736462	0.5433212996389891	0.7626353790613718	0.769404332129964	0.7671480144404332	0.7626353790613718	0.7666967509025271	0.8740974729241877	0.8731949458483754	0.8772563176895307	0.871841155234657	0.8736462093862816	0.9151624548736462	0.9237364620938628	0.9214801444043321	0.9237364620938628	0.9228339350180506	0.9417870036101083	0.9404332129963899	0.9435920577617328	0.9372743682310469	0.9417870036101083	0.9535198555956679	0.9490072202166066	0.9499097472924187	0.950812274368231	0.953971119133574	0.9566787003610109	0.9535198555956679	0.9562274368231047	0.9584837545126353	0.9607400722021661
Seurat	0.28835740072202165	0.2888086642599278	0.2888086642599278	0.2870036101083033	0.2842960288808664	0.39756317689530685	0.3993682310469314	0.3907942238267148	0.39305054151624547	0.39756317689530685	0.6543321299638989	0.6565884476534296	0.6525270758122743	0.6543321299638989	0.6471119133574007	0.8574007220216606	0.8592057761732852	0.8605595667870036	0.8524368231046932	0.8619133574007221	0.9350180505415162	0.927797833935018	0.9268953068592057	0.9305054151624549	0.9336642599277978	0.9444945848375451	0.9444945848375451	0.947202166064982	0.947202166064982	0.944043321299639	0.9526173285198556	0.9503610108303249	0.9517148014440433	0.9517148014440433	0.9517148014440433
Cell Ranger	0.22969314079422382	0.2364620938628159	0.23601083032490974	0.2355595667870036	0.24368231046931407	0.39124548736462095	0.3844765342960289	0.3858303249097473	0.3907942238267148	0.3935018050541516	0.6322202166064982	0.6322202166064982	0.6353790613718412	0.631768953068592	0.6389891696750902	0.8199458483754513	0.8136281588447654	0.8181407942238267	0.8167870036101083	0.8163357400722022	0.907942238267148	0.9083935018050542	0.9106498194945848	0.9129061371841155	0.9183212996389891	0.9413357400722022	0.9381768953068592	0.9417870036101083	0.9368231046931408	0.9408844765342961	0.9485559566787004	0.944043321299639	0.9435920577617328	0.9359205776173285	0.9413357400722022
GeneBasis	0.3858303249097473	0.3858303249097473	0.39485559566787004	0.3907942238267148	0.3862815884476534	0.592057761732852	0.5907039711191335	0.5925090252707581	0.5965703971119134	0.5938628158844765	0.7342057761732852	0.7405234657039711	0.7360108303249098	0.7387184115523465	0.7405234657039711	0.8343862815884476	0.8361913357400722	0.8357400722021661	0.8434115523465704	0.8398014440433214	0.8862815884476535	0.8826714801444043	0.8889891696750902	0.8826714801444043	0.8916967509025271	0.9025270758122743	0.9052346570397112	0.9056859205776173	0.9083935018050542	0.9056859205776173	0.9232851985559567	0.9129061371841155	0.9205776173285198	0.9232851985559567	0.9201263537906137
scGeneFit	0.4120036101083033	0.4120036101083033	0.4056859205776173	0.4065884476534296	0.40884476534296027	0.6859205776173285	0.677797833935018	0.6823104693140795	0.674187725631769	0.6854693140794224	0.8429602888086642	0.8425090252707581	0.842057761732852	0.8425090252707581	0.8434115523465704	0.9372743682310469	0.9336642599277978	0.9314079422382672	0.9287003610108303	0.930956678700361	0.9481046931407943	0.9530685920577617	0.9467509025270758	0.9499097472924187	0.9503610108303249	0.9575812274368231	0.9571299638989169	0.9521660649819494	0.9548736462093863	0.9589350180505415	0.953971119133574	0.9553249097472925	0.9467509025270758	0.9580324909747292	0.9571299638989169
MutInfo	0.5812274368231047	0.5798736462093863	0.5803249097472925	0.5794223826714802	0.572202166064982	0.7770758122743683	0.782942238267148	0.7779783393501805	0.7712093862815884	0.779783393501805	0.8921480144404332	0.894404332129964	0.8898916967509025	0.8871841155234657	0.8903429602888087	0.9205776173285198	0.921028880866426	0.9214801444043321	0.9133574007220217	0.9169675090252708	0.9205776173285198	0.921028880866426	0.9214801444043321	0.9133574007220217	0.9169675090252708	0.921028880866426	0.9205776173285198	0.9205776173285198	0.9165162454873647	0.9178700361010831	0.9214801444043321	0.9205776173285198	0.9219314079422383	0.9156137184115524	0.9187725631768953
SMASH	0.375	0.3822202166064982	0.38176895306859204	0.3795126353790614	0.3822202166064982	0.6268050541516246	0.6200361010830325	0.6204873646209387	0.6295126353790613	0.6227436823104693	0.8429602888086642	0.8388989169675091	0.8379963898916968	0.8388989169675091	0.8402527075812274	0.9201263537906137	0.9142599277978339	0.9169675090252708	0.9192238267148014	0.9183212996389891	0.9490072202166066	0.9449458483754513	0.9485559566787004	0.9494584837545126	0.9517148014440433	0.9530685920577617	0.9485559566787004	0.944043321299639	0.947202166064982	0.9598375451263538	0.9566787003610109	0.9548736462093863	0.9476534296028881	0.9503610108303249	0.9575812274368231
Seurat (Binarized)	0.09972924187725632	0.10243682310469314	0.10198555956678701	0.10243682310469314	0.10153429602888087	0.11055956678700361	0.11191335740072202	0.11101083032490974	0.11101083032490974	0.1092057761732852	0.12770758122743683	0.1272563176895307	0.12319494584837545	0.12680505415162455	0.1272563176895307	0.13267148014440433	0.1322202166064982	0.12951263537906138	0.1322202166064982	0.1322202166064982	0.14034296028880866	0.14034296028880866	0.1407942238267148	0.1466606498194946	0.1457581227436823	0.15388086642599277	0.15342960288808663	0.14981949458483754	0.1588447653429603	0.15478339350180506	0.17057761732851986	0.16606498194945848	0.16696750902527077	0.17057761732851986	0.16967509025270758
Cell Ranger (Binarized)	0.08935018050541517	0.09025270758122744	0.0898014440433213	0.0898014440433213	0.09025270758122744	0.08889891696750903	0.09115523465703972	0.0898014440433213	0.09070397111913357	0.09115523465703972	0.08844765342960288	0.09115523465703972	0.09250902527075812	0.09070397111913357	0.09160649819494585	0.09025270758122744	0.0970216606498195	0.09657039711191336	0.09611913357400723	0.09386281588447654	0.40794223826714804	0.4083935018050541	0.41425992779783394	0.40117328519855594	0.3993682310469314	0.6949458483754513	0.7035198555956679	0.7120938628158845	0.6999097472924187	0.7084837545126353	0.7802346570397112	0.7721119133574007	0.7820397111913358	0.776173285198556	0.7806859205776173
GeneBasis (Binarized)	0.5284296028880866	0.529783393501805	0.5266245487364621	0.5279783393501805	0.5302346570397112	0.7292418772563177	0.726985559566787	0.7333032490974729	0.7292418772563177	0.7242779783393501	0.8574007220216606	0.8592057761732852	0.8601083032490975	0.8632671480144405	0.865072202166065	0.9219314079422383	0.9169675090252708	0.9178700361010831	0.9124548736462094	0.9160649819494585	0.9359205776173285	0.9336642599277978	0.9359205776173285	0.9336642599277978	0.9314079422382672	0.9399819494584838	0.9363718411552346	0.9435920577617328	0.9408844765342961	0.9341155234657039	0.9476534296028881	0.9503610108303249	0.9449458483754513	0.9435920577617328	0.9422382671480144
scGeneFit (Binarized)	0.509927797833935	0.5126353790613718	0.5139891696750902	0.5040613718411552	0.5076714801444043	0.7472924187725631	0.7418772563176895	0.7418772563176895	0.746841155234657	0.7463898916967509	0.8790613718411552	0.8853790613718412	0.8763537906137184	0.8808664259927798	0.8921480144404332	0.9332129963898917	0.9323104693140795	0.9350180505415162	0.9354693140794224	0.9417870036101083	0.9485559566787004	0.9476534296028881	0.9517148014440433	0.9512635379061372	0.9521660649819494	0.967057761732852	0.9571299638989169	0.9575812274368231	0.9634476534296029	0.9611913357400722	0.9593862815884476	0.9584837545126353	0.9571299638989169	0.9589350180505415	0.9584837545126353
SMASH (Binarized)	0.45938628158844763	0.46796028880866425	0.46796028880866425	0.4629963898916967	0.46164259927797835	0.6886281588447654	0.6922382671480144	0.6854693140794224	0.6827617328519856	0.6931407942238267	0.8677797833935018	0.8646209386281588	0.8704873646209387	0.8646209386281588	0.8614620938628159	0.9183212996389891	0.9228339350180506	0.9219314079422383	0.9178700361010831	0.9246389891696751	0.9462996389891697	0.9417870036101083	0.9476534296028881	0.9458483754512635	0.9499097472924187	0.9557761732851986	0.9562274368231047	0.9548736462093863	0.9530685920577617	0.9544223826714802	0.9571299638989169	0.9566787003610109	0.9638989169675091	0.9548736462093863	0.9598375451263538
