# Supplementary material for: Predictive and robust gene selection for spatial transcriptomics
Source: Nat Commun. 2023 Apr 12;14:2091. doi: 10.1038/s41467-023-37392-1 (PMC10097645; doi:10.1038/s41467-023-37392-1)
Supplement: Supplementary file 4 — Source Data [file 41467_2023_37392_MOESM4_ESM.zip › Source Data/ssv4-source/ssv4_sst_genes_32.csv]

	0	1	2	3	4	5	6	7	8	9	10	11	12	13	14	15	16	17	18	19	20	21	22	23	24	25	26	27	28	29	30	31
PERSIST (Neuronal)	Aen	Bcl11b	Bcl6	Cdh9	Col19a1	Gm2464	Grik1	Htr1f	Il1rapl2	Kctd10	Kirrel3	Klhdc8a	Kpna2	Lrrc47	Man1a	Man1c1	Ndst3	Nr2f2	Ogdhl	Ormdl3	Poc5	Ptprk	Ptprm	Rgs8	Sema3a	Slc32a1	Tmem196	Tnip1	Tox	Tox2	Ttc9	Vwc2
PERSIST (Sst)	9430021M05Rik	Adcy3	Aff3	Anxa2	Arfgap2	Brinp3	Ccdc22	Col25a1	Cpne7	Cpne8	Crls1	Dolk	Drd2	Etv1	Fam150b	Fam46a	Gm11418	Gm17171	Gpr83	Hpse	Lama4	Myh8	Olfm3	Pcdhac2	Pcdhgc4	Poc5	Ptprk	Ptpru	Pxdc1	Stk32c	Tmem180	Tmem181b-ps
