# Supplementary material for: Predictive and robust gene selection for spatial transcriptomics
Source: Nat Commun. 2023 Apr 12;14:2091. doi: 10.1038/s41467-023-37392-1 (PMC10097645; doi:10.1038/s41467-023-37392-1)
Supplement: Supplementary file 4 — Source Data [file 41467_2023_37392_MOESM4_ESM.zip › Source Data/ssv4-source/ssv4_neuronal_genes_64.csv]

	0	1	2	3	4	5	6	7	8	9	10	11	12	13	14	15	16	17	18	19	20	21	22	23	24	25	26	27	28	29	30	31	32	33	34	35	36	37	38	39	40	41	42	43	44	45	46	47	48
PERSIST	1500009L16Rik	Adck3	Adcyap1	Adra1b	Aen	Arfgap2	Car4	Carm1	Cbln2	Chst8	Clvs1	Col25a1	Coro6	Cpne4	Cpne7	Doc2a	Egln2	Egln3	Fam150b	Fam84a	Fezf2	Fosb	Gm17171	Gm32091	Gpc1	Htr2a	Il1rapl2	Ipcef1	Kcna3	Kctd10	LOC105242619	LOC105242947	LOC105243425	LOC105245781	LOC105246094	Lrrc41	Lypd1	Med16	Mybpc1	Nptx2	Nxph3	Ormdl3	Pcdh8	Pdlim1	Poc5	Prss23	Ptpru	Rassf2	Rbm14
PERSIST-Classification	Ackr3	Adcyap1	Arhgap25	Bcl11b	Brinp3	Cbln2	Cbln4	Cd24a	Cdh13	Chrm2	Cntnap5c	Col11a1	Cpne7	Ctxn3	Efna1	Egln3	Etv1	Fam150b	Fam84a	Fezf2	Gm13629	Gm15723	Gm28175	Gm34583	Golm1	Gpc3	Gpr88	Htr1f	Htr2c	Igfbp7	Il1rapl2	Inpp4b	Luzp2	Lypd1	Lypd6b	Man1a	Nnat	Nnmt	Nr4a2	Nrtn	Parm1	Pcdh8	Pcsk5	Pde5a	Phactr2	Plcxd3	Ppapdc1a	Ptgs1	Ptprt
Seurat	Akr1c18	Aldoc	Ap1s2	Bdnf	Calb1	Calb2	Car4	Cartpt	Cd24a	Chodl	Cnr1	Cort	Cplx3	Crh	Crhbp	Ctgf	Cxcl14	Enpp2	Fos	Gpd1	Gpx3	Hapln1	Hsd11b1	Htr3a	Igf1	Kctd12	Kit	Lamp5	Lgals1	Lypd6	Myl1	Myl4	Ndnf	Nek7	Nnat	Nos1	Nov	Npy	Npy2r	Nr4a2	Pdyn	Penk	Pnoc	Ptgs2	Pthlh	Pvalb	Rbp4	Reln	Rgs10
Cell Ranger	3110035E14Rik	Adarb2	Arpp19	Arpp21	Calb1	Cck	Cox6a2	Cplx1	Cplx3	Crh	Crym	Ctxn1	Cxcl14	Dlx6os1	Dner	Erbb4	Fam19a1	Fxyd6	Gabra1	Gad1	Gad2	Gap43	Gm11549	Hpca	Id2	Igf1	Itpka	Kcnip1	Kcnv1	Kit	Lamp5	Lypd6	Mef2c	Ndn	Neurod6	Npy	Nrgn	Nrn1	Nxph1	Pcp4	Pcp4l1	Pde1a	Penk	Pnoc	Prkacb	Prss23	Ptk2b	Ptn	Rab3b
GeneBasis	Adcyap1	Alcam	Atp1a3	C1qtnf4	Calb1	Calb2	Calm2	Cbln2	Cck	Cdh13	Cdkn1a	Clstn3	Cox6c	Cplx1	Crhbp	Crym	Cxcl14	Flywch1	Fos	Fxyd6	Gad1	Glg1	Gm1821	Hras	Hspa8	Igfbp4	Kcnq1ot1	LOC105246107	Lamp5	Lars2	Luzp2	Lypd1	Marcksl1	Meg3	Ndnf	Necab1	Nptx2	Npy	Nr4a2	Pcp4	Pcsk1n	Pde1a	Penk	Pkm	Plekhb2	Podxl2	Ppia	Ppp2ca	Ptov1
scGeneFit	Alcam	Aldoc	Brinp3	Calb1	Car4	Cbln2	Cbln4	Cck	Cdh13	Cdh9	Chrm2	Cnr1	Cpne7	Crh	Cryab	Crym	Cxcl14	Dkk3	Dpp10	Elmo1	Enpp2	Etv1	Fam19a2	Fxyd6	Gria3	Igfbp4	Kcnip4	Kcnk2	Kirrel3	Kit	Lamp5	Luzp2	Lypd1	Marcksl1	Moxd1	Necab1	Nell1	Nov	Npy	Olfm3	Pcdh8	Pcp4	Pde1a	Penk	Pnoc	Prss23	Ptprt	Rab3b	Reln
MutInfo	Actb	Actg1	Adcy8	Adra1b	Aldoa	Aldoc	Atp1b1	Atp5a1	Atp5b	Atp6ap1l	Bcl11b	Brinp3	Cadm1	Chn2	Chrm2	Cntnap5a	Col19a1	Cpne7	Egln3	Eif2s3y	Fam19a2	Fam84a	Gm20754	Gm7743	Golm1	Gpx3	Grik3	Grin3a	Htr1f	Igfbp4	Il1rapl2	Inpp4b	Kcnk2	Kirrel3	Luzp2	Lypd1	Nell1	Nos1	Olfm3	Pcdh11x	Pth2r	Ptpre	Ptprt	Pxdc1	Rgs10	Sema3e	Sertm1	Sgk1	Slc30a3
SMASH	Fst	Chrm2	Penk	Etv1	S100a6	Ptprt	Plcxd2	Rspo1	Resp18	Dmkn	Igfbp4	Il1rapl2	Luzp2	Alcam	Cntnap5a	Nrsn1	Cdh13	Cdh12	Chn2	Pcdh8	Elmod1	Scn7a	Npy	Stxbp6	Cited1	Crym	Wfdc18	Cdh9	Slc17a6	Cbln4	Spon1	Hrh3	Rab3b	Igfn1	Ctxn3	Cartpt	Plekha2	Sema5b	Grm8	Igfbp7	LOC101056001	Thsd7a	Cxcl12	Col6a1	Nog	Synpr	Chrna2	Lypd6	Marcksl1
Seurat (Binarized)	0610012G03Rik	2810428I15Rik	Apbb1	Arl8a	Arpc4	Atraid	Bbip1	Bcap31	Bzw1	C1d	Camta1	Cbr1	Chmp5	Ckmt1	Cmip	Copg1	Cops7a	Cript	Dst	Dtx3	Eef1g	Hdgfrp3	Hnrnpa3	Hnrnpdl	Ik	Lamtor4	Mcts1	Mrpl27	Nedd4	Nemf	Nol7	Nrsn1	Pafah1b2	Polr2c	Ppid	Ppp1ca	Praf2	Prelid1	Prkcb	Psma4	Psmd12	Psmd6	Puf60	Rbbp7	Rcn2	Rpl7a	Rundc3a	Scn8a	Sept11
Cell Ranger (Binarized)	1110004F10Rik	Ahi1	Arl6ip1	Atxn7l3b	Calr	Celf2	Chd3os	Cltb	Cltc	Csnk1a1	Cxx1b	Cxx1c	Cyc1	Dnm1	Dnm1l	Eid1	Eif5a	Ensa	Ewsr1	Fkbp3	Gas5	Gnao1	Hcfc1r1	Idh3b	Idh3g	Kif1a	Map1lc3b	Mpc2	Mrps21	Napa	Ndufa8	Nenf	Nhp2l1	Nucks1	Pafah1b1	Pfn1	Ppp2ca	Prepl	Psmb2	Psmc1	Psmc5	Rab1	Rab6b	Ranbp1	Rnf187	Rpl15	Rpl30	Rpl39	Rpl8
GeneBasis (Binarized)	1110008F13Rik	Ackr3	Arfgap2	Bcl11b	Blnk	Brinp3	Cbln2	Cbln4	Cdh12	Cdh13	Cdkn1a	Chn2	Cntnap5a	Cpne7	Crls1	Crym	Ddx3y	Egln3	Fezf2	Fos	Fosb	Fosl2	Fxyd6	Galnt14	Glg1	Gpc3	Hrh3	Htr1f	Il1rapl2	Inpp4b	Irs2	Kirrel3	Lhx6	Luzp2	Lypd1	Marcksl1	Meis2	Nell1	Nptx2	Ormdl3	Pde1a	Ptprt	Reln	Rspo1	Rxfp1	Scn4b	Sema3e	Sema5a	Sema5b
scGeneFit (Binarized)	9430021M05Rik	Ackr3	Adra1b	Arhgef28	Bmp3	Brinp3	Car4	Cbln4	Cdh12	Cdh13	Cdh7	Cdh9	Chn2	Chrm2	Cntn5	Col25a1	Cpne7	Cpne8	Dcc	Egln3	Etv1	Fam19a2	Grm1	Igfbp4	Igsf3	Iqgap2	Kcnk2	Kirrel3	Luzp2	Lypd1	Marcksl1	Myo1b	Ndst3	Necab1	Necab2	Nell1	Nov	Parm1	Pcdh11x	Pcdh19	Pcdh8	Ptpre	Ptprk	Ptprt	Ramp3	Reln	Rgs6	Rgs8	S100a10
SMASH (Binarized)	Rxfp1	Lypd1	Parm1	Npnt	Cbln4	Htr2c	Cpne7	Ndst3	Nptx2	Krt12	Ackr3	Chrm2	Cxcl14	Penk	Cdh9	Il1rapl2	Adra1b	Ramp3	S100a6	Gpx3	Tmem163	Met	Iqgap2	Gm28175	St6galnac5	Htr1f	Cpne4	Cryab	Synpr	Bmp3	Cbln2	Cdh13	Golm1	Ctsz	Scn7a	S100a10	Adcyap1	Cpne9	Zbtb20	Glra3	Fezf2	Brinp3	Slc5a5	Spon1	Arhgap25	Fam43a	Myo1b	Ppapdc1a	Nell1
PERSIST (Direct)	2310022A10Rik	3110053B16Rik	9430021M05Rik	Ackr3	Adcy3	Aen	C1ql3	Carm1	Cdh7	Cdh9	Dscam	Dscaml1	Egln3	Elfn1	Enpp4	Fezf2	Fos	Glra2	Gm13629	Gm17171	Grik1	Grin3a	Hs6st3	Iffo1	Il1rapl2	Iqgap2	Kctd10	Kctd8	Keap1	L3mbtl2	Lrrc41	Lypd1	Man1a	Mapk6	Medag	Mlh3	Moxd1	Ncln	Npnt	Ogdhl	Ormdl3	Parm1	Pcx	Plch2	Plcxd3	Ptprm	Rbm15b	Rgs8	Rspo2
PERSIST (High Expression)	9430021M05Rik	Adcyap1	Agpat6	Alg1	B4galt2	Bmp3	Btbd6	Chn2	Cntnap5a	Col25a1	Coro6	Cpne7	Cptp	Crym	Ctnnbl1	Ctsz	Dhx32	Dolk	Dpysl4	Egln3	Fosl2	Gas6	Gm31001	Grik1	Grin3a	Igfbp4	Kcnab3	LOC105243853	LOC105246134	LOC105246327	Lrrc41	Lypd1	Man1a	Man1c1	Marcksl1	Medag	Meis2	Mfsd1	Myo1b	Nefh	Nelfcd	Ngly1	Npas1	Nptx2	Opa3	Parm1	Pcsk1	Pcsk5	Pcx
CAE	0610009B22Rik	A230073K19Rik	Actn4	Armcx3	Cacna1a	Cck	Chpf	Crtac1	Cryab	Ephx4	Exoc6b	Fezf2	Flot2	Fos	Fxyd7	Gabrd	Gcsh	Glg1	Gpd1	Hdac9	Hgs	Hmgn2	Hrh3	Igf1	Igfbp4	Igfbp6	LOC105243853	LOC105246107	Lamp5	Lingo1	Maf	Map1s	Med24	Miat	Msrb2	Mt1	Nat8l	Ncoa4	Ndst3	Necab3	Ngly1	Noc2l	Ntrk3	Pantr1	Pitpnm1	Plcxd2	Ppp1r14c	Ppp2r5d	Prkaa2
CAE (Binary)	Adcy2	Adora1	Ano4	Arap2	Arfgap2	Atf6b	B3gat1	Bmp3	C1ql3	Car4	Carm1	Cbx7	Cpne7	Crls1	Ctsz	Ctxn2	Dguok	Dhrs7	Dnajc14	Egln2	Elfn1	Fam19a1	Fam73b	Fxyd7	Gabrd	Galntl6	Glg1	Grik3	Hdac5	Htr1f	Kcnk2	Kctd10	LOC101056001	LOC102633357	LOC105243853	LOC105246134	Lrrc41	Luzp2	Maneal	March1	Mpped1	Msrb2	Nfat5	Nptx1	Ogdhl	Ormdl3	Osbpl3	Plekha6	Ptprk
[truncated: 15 more columns]
