# Supplementary material for: Predictive and robust gene selection for spatial transcriptomics
Source: Nat Commun. 2023 Apr 12;14:2091. doi: 10.1038/s41467-023-37392-1 (PMC10097645; doi:10.1038/s41467-023-37392-1)
Supplement: Supplementary file 4 — Source Data [file 41467_2023_37392_MOESM4_ESM.zip › Source Data/ssv4-source/ssv4_neuronal_classification_115.csv]

	8 genes run 1	8 genes run 2	8 genes run 3	8 genes run 4	8 genes run 5	16 genes run 1	16 genes run 2	16 genes run 3	16 genes run 4	16 genes run 5	32 genes run 1	32 genes run 2	32 genes run 3	32 genes run 4	32 genes run 5	64 genes run 1	64 genes run 2	64 genes run 3	64 genes run 4	64 genes run 5	128 genes run 1	128 genes run 2	128 genes run 3	128 genes run 4	128 genes run 5	192 genes run 1	192 genes run 2	192 genes run 3	192 genes run 4	192 genes run 5	256 genes run 1	256 genes run 2	256 genes run 3	256 genes run 4	256 genes run 5
PERSIST	0.3871841155234657	0.38763537906137185	0.3799638989169675	0.3831227436823105	0.3799638989169675	0.4905234657039711	0.4905234657039711	0.4842057761732852	0.49097472924187724	0.4936823104693141	0.6489169675090253	0.6471119133574007	0.651173285198556	0.6407942238267148	0.648014440433213	0.7333032490974729	0.7423285198555957	0.7351083032490975	0.7355595667870036	0.7360108303249098	0.8140794223826715	0.8298736462093863	0.8231046931407943	0.8158844765342961	0.8176895306859205	0.8407039711191335	0.8470216606498195	0.8560469314079422	0.8537906137184116	0.8497292418772563	0.848826714801444	0.855595667870036	0.8515342960288809	0.842057761732852	0.8560469314079422
PERSIST-Classification	0.37815884476534295	0.37815884476534295	0.3740974729241877	0.3799638989169675	0.37725631768953066	0.5961191335740073	0.5870938628158845	0.5812274368231047	0.5825812274368231	0.5916064981949458	0.743231046931408	0.7391696750902527	0.7454873646209387	0.7414259927797834	0.743231046931408	0.8050541516245487	0.802797833935018	0.8073104693140795	0.8154332129963899	0.805956678700361	0.8497292418772563	0.8312274368231047	0.8402527075812274	0.8357400722021661	0.8402527075812274	0.8659747292418772	0.8623646209386282	0.8610108303249098	0.8713898916967509	0.8592057761732852	0.8813176895306859	0.871841155234657	0.8768050541516246	0.8795126353790613	0.8804151624548736
Seurat	0.1953971119133574	0.1917870036101083	0.19043321299638988	0.1917870036101083	0.19133574007220217	0.2982851985559567	0.29422382671480146	0.2924187725631769	0.2933212996389892	0.29196750902527074	0.4936823104693141	0.4950361010830325	0.5009025270758123	0.4905234657039711	0.49864620938628157	0.7125451263537906	0.7107400722021661	0.7161552346570397	0.7152527075812274	0.7134476534296029	0.8158844765342961	0.8163357400722022	0.8037003610108303	0.8127256317689531	0.8163357400722022	0.8479241877256317	0.8596570397111913	0.8379963898916968	0.8429602888086642	0.8438628158844765	0.8610108303249098	0.8641696750902527	0.855595667870036	0.8564981949458483	0.8564981949458483
Cell Ranger	0.15703971119133575	0.15478339350180506	0.1565884476534296	0.1552346570397112	0.15252707581227437	0.263086642599278	0.2703068592057762	0.27075812274368233	0.26624548736462095	0.26714801444043323	0.4535198555956679	0.4584837545126354	0.4648014440433213	0.4562274368231047	0.4598375451263538	0.6407942238267148	0.6353790613718412	0.6367328519855595	0.6416967509025271	0.6435018050541517	0.7721119133574007	0.7689530685920578	0.7757220216606499	0.7770758122743683	0.7861010830324909	0.8100180505415162	0.8158844765342961	0.7725631768953068	0.8149819494584838	0.8303249097472925	0.8447653429602888	0.8492779783393501	0.819043321299639	0.805956678700361	0.845216606498195
GeneBasis	0.2427797833935018	0.2342057761732852	0.22879061371841156	0.23691335740072203	0.2342057761732852	0.4002707581227437	0.38763537906137185	0.3925992779783393	0.3993682310469314	0.3862815884476534	0.5613718411552346	0.5631768953068592	0.5622743682310469	0.5640794223826715	0.5654332129963899	0.6692238267148014	0.6904332129963899	0.6868231046931408	0.6768953068592057	0.6854693140794224	0.7472924187725631	0.7441335740072202	0.7554151624548736	0.7441335740072202	0.7518050541516246	0.7648916967509025	0.7779783393501805	0.7775270758122743	0.7748194945848376	0.7770758122743683	0.7865523465703971	0.7969314079422383	0.7892599277978339	0.7784296028880866	0.7933212996389891
scGeneFit	0.2888086642599278	0.286101083032491	0.2842960288808664	0.2879061371841155	0.28474729241877256	0.5257220216606499	0.5270758122743683	0.529783393501805	0.5243682310469314	0.532942238267148	0.7102888086642599	0.7030685920577617	0.7093862815884476	0.7062274368231047	0.7048736462093863	0.8149819494584838	0.8203971119133574	0.8095667870036101	0.8073104693140795	0.8240072202166066	0.8443140794223827	0.8497292418772563	0.8379963898916968	0.8434115523465704	0.8461191335740073	0.8646209386281588	0.8628158844765343	0.8578519855595668	0.8596570397111913	0.865072202166065	0.8795126353790613	0.8731949458483754	0.8515342960288809	0.8867328519855595	0.8564981949458483
MutInfo	0.39214801444043323	0.39034296028880866	0.39666064981949456	0.3925992779783393	0.39124548736462095	0.5843862815884476	0.5861913357400722	0.5875451263537906	0.5907039711191335	0.5888989169675091	0.7414259927797834	0.7423285198555957	0.7373646209386282	0.7477436823104693	0.7463898916967509	0.7874548736462094	0.7910649819494585	0.7897111913357401	0.7815884476534296	0.7874548736462094	0.7874548736462094	0.7910649819494585	0.7897111913357401	0.7815884476534296	0.7874548736462094	0.7879061371841155	0.7883574007220217	0.7856498194945848	0.7811371841155235	0.7888086642599278	0.782942238267148	0.7919675090252708	0.7865523465703971	0.7820397111913358	0.7883574007220217
SMASH	0.2788808664259928	0.28384476534296027	0.28384476534296027	0.28294223826714804	0.2842960288808664	0.476985559566787	0.4927797833935018	0.48285198555956677	0.4855595667870036	0.48646209386281586	0.7062274368231047	0.6895306859205776	0.6981046931407943	0.7071299638989169	0.7012635379061372	0.8050541516245487	0.7987364620938628	0.7946750902527075	0.8018953068592057	0.7969314079422383	0.8533393501805054	0.8479241877256317	0.8501805054151624	0.8483754512635379	0.8515342960288809	0.8605595667870036	0.8641696750902527	0.8655234657039711	0.8601083032490975	0.8659747292418772	0.8763537906137184	0.8772563176895307	0.8754512635379061	0.8731949458483754	0.8745487364620939
Seurat (Binarized)	0.06633574007220217	0.06678700361010831	0.06678700361010831	0.06588447653429604	0.06543321299638989	0.06407942238267147	0.06768953068592058	0.06723826714801444	0.06633574007220217	0.06723826714801444	0.06994584837545126	0.07220216606498195	0.0703971119133574	0.06904332129963899	0.07445848375451264	0.07987364620938628	0.07175090252707582	0.07987364620938628	0.0825812274368231	0.078971119133574	0.08438628158844766	0.08709386281588448	0.08664259927797834	0.0861913357400722	0.08799638989169675	0.09205776173285199	0.09296028880866426	0.09657039711191336	0.09657039711191336	0.09431407942238267	0.11191335740072202	0.10965703971119134	0.10965703971119134	0.10965703971119134	0.10514440433212996
Cell Ranger (Binarized)	0.06588447653429604	0.06588447653429604	0.06678700361010831	0.06543321299638989	0.06543321299638989	0.06498194945848375	0.06498194945848375	0.06498194945848375	0.06453068592057762	0.06498194945848375	0.06453068592057762	0.06498194945848375	0.06498194945848375	0.06362815884476535	0.06453068592057762	0.06272563176895307	0.06407942238267147	0.06498194945848375	0.06453068592057762	0.06362815884476535	0.31137184115523464	0.30776173285198555	0.3082129963898917	0.3082129963898917	0.30324909747292417	0.5392599277978339	0.5419675090252708	0.5518953068592057	0.5090252707581228	0.5027075812274369	0.5870938628158845	0.6028880866425993	0.6245487364620939	0.5911552346570397	0.5888989169675091
GeneBasis (Binarized)	0.34521660649819497	0.3434115523465704	0.33844765342960287	0.3416064981949459	0.3407039711191336	0.532942238267148	0.5342960288808665	0.5361010830324909	0.5388086642599278	0.5279783393501805	0.7233754512635379	0.7283393501805054	0.7229241877256317	0.7197653429602888	0.7193140794223827	0.7982851985559567	0.8032490974729242	0.8041516245487365	0.8032490974729242	0.8077617328519856	0.8334837545126353	0.8321299638989169	0.825812274368231	0.8307761732851986	0.842057761732852	0.8483754512635379	0.8465703971119134	0.8425090252707581	0.8429602888086642	0.8456678700361011	0.848826714801444	0.8564981949458483	0.8497292418772563	0.8501805054151624	0.8492779783393501
scGeneFit (Binarized)	0.36597472924187724	0.3546931407942238	0.36326714801444043	0.35785198555956677	0.36101083032490977	0.605595667870036	0.6028880866425993	0.6033393501805054	0.6078519855595668	0.6083032490974729	0.7459386281588448	0.7373646209386282	0.7405234657039711	0.7418772563176895	0.7477436823104693	0.8181407942238267	0.8217509025270758	0.8127256317689531	0.8091155234657039	0.825812274368231	0.8614620938628159	0.8596570397111913	0.8614620938628159	0.8524368231046932	0.8583032490974729	0.8835740072202166	0.8740974729241877	0.8813176895306859	0.8840252707581228	0.8840252707581228	0.8831227436823105	0.8691335740072202	0.8768050541516246	0.8808664259927798	0.8795126353790613
SMASH (Binarized)	0.3447653429602888	0.3447653429602888	0.3416064981949459	0.3456678700361011	0.3443140794223827	0.5767148014440433	0.569043321299639	0.5667870036101083	0.5740072202166066	0.5712996389891697	0.7292418772563177	0.7360108303249098	0.7283393501805054	0.7324007220216606	0.7328519855595668	0.8086642599277978	0.8127256317689531	0.8167870036101083	0.8118231046931408	0.819043321299639	0.8510830324909747	0.8461191335740073	0.8546931407942239	0.8506317689530686	0.8528880866425993	0.8736462093862816	0.8632671480144405	0.8709386281588448	0.8578519855595668	0.8713898916967509	0.8813176895306859	0.871841155234657	0.8754512635379061	0.8628158844765343	0.8790613718411552
PERSIST (Direct)	0.35694945848375453	0.3583032490974729	0.3664259927797834	0.35243682310469315	0.3601083032490975	0.4990974729241877	0.5027075812274369	0.49684115523465705	0.503158844765343	0.5036101083032491	0.5776173285198556	0.578971119133574	0.5726534296028881	0.5767148014440433	0.5726534296028881	0.7233754512635379	0.7233754512635379	0.7193140794223827	0.7310469314079422	0.7274368231046932	0.7815884476534296	0.7865523465703971	0.7879061371841155	0.7757220216606499	0.7793321299638989	0.8118231046931408	0.8095667870036101	0.7919675090252708	0.7874548736462094	0.8005415162454874	0.8041516245487365	0.8181407942238267	0.8082129963898917	0.8073104693140795	0.8131768953068592
PERSIST (High Expression)	0.3574007220216607	0.3605595667870036	0.361913357400722	0.3601083032490975	0.3546931407942238	0.48601083032490977	0.4891696750902527	0.47924187725631767	0.4842057761732852	0.48014440433212996	0.6340252707581228	0.6439530685920578	0.6331227436823105	0.6326714801444043	0.6263537906137184	0.7287906137184116	0.7418772563176895	0.7378158844765343	0.7274368231046932	0.7260830324909747	0.8037003610108303	0.8149819494584838	0.805956678700361	0.8018953068592057	0.805956678700361	0.8348375451263538	0.8352888086642599	0.8411552346570397	0.8407039711191335	0.8307761732851986	0.8470216606498195	0.851985559566787	0.8528880866425993	0.8416064981949458	0.8560469314079422
CAE	0.302797833935018	0.30054151624548736	0.3000902527075812	0.2973826714801444	0.3018953068592058	0.3822202166064982	0.3731949458483754	0.38267148014440433	0.3740974729241877	0.38176895306859204	0.5049638989169675	0.5013537906137184	0.4963898916967509	0.4936823104693141	0.506768953068592	0.5893501805054152	0.595216606498195	0.5821299638989169	0.5925090252707581	0.5925090252707581	0.7540613718411552	0.7509025270758123	0.7540613718411552	0.7486462093862816	0.7490974729241877	0.782942238267148	0.7815884476534296	0.7910649819494585	0.7888086642599278	0.7874548736462094	0.7942238267148014	0.7883574007220217	0.7973826714801444	0.7937725631768953	0.7847472924187726
CAE (Binary)	0.3253610108303249	0.328971119133574	0.32265342960288806	0.3145306859205776	0.3154332129963899	0.48962093862815886	0.486913357400722	0.4936823104693141	0.4842057761732852	0.4878158844765343	0.5568592057761733	0.5582129963898917	0.5564079422382672	0.5496389891696751	0.5500902527075813	0.6678700361010831	0.6642599277978339	0.6678700361010831	0.6606498194945848	0.6638086642599278	0.7666967509025271	0.7657942238267148	0.7671480144404332	0.7536101083032491	0.7590252707581228	0.7865523465703971	0.7838447653429603	0.7851985559566786	0.7897111913357401	0.7851985559566786	0.8167870036101083	0.8109205776173285	0.8068592057761733	0.8050541516245487	0.8140794223826715
