# Supplementary material for: Predictive and robust gene selection for spatial transcriptomics
Source: Nat Commun. 2023 Apr 12;14:2091. doi: 10.1038/s41467-023-37392-1 (PMC10097645; doi:10.1038/s41467-023-37392-1)
Supplement: Supplementary file 4 — Source Data [file 41467_2023_37392_MOESM4_ESM.zip › Source Data/ssv4-source/ssv4_computation_panelsize.csv]

	Running time (seconds)	Memory (MBs)
16	1875.0	1781.65
32	2339.0	2360.33
64	3275.0	3127.35
128	5147.0	4550.72
256	8911.0	7183.38
