# Supplementary material for: Predictive and robust gene selection for spatial transcriptomics
Source: Nat Commun. 2023 Apr 12;14:2091. doi: 10.1038/s41467-023-37392-1 (PMC10097645; doi:10.1038/s41467-023-37392-1)
Supplement: Supplementary file 4 — Source Data [file 41467_2023_37392_MOESM4_ESM.zip › Source Data/ssv4-source/ssv4_neuronal_reconstruction_variability.csv]

	run 1	run 2	run 3	run 4	run 5
trial 1 (8 genes)	20117.240234375	20125.958984375	20130.138671875	20128.82421875	20119.125
trial 1 (16 genes)	19539.08203125	19543.55859375	19548.138671875	19550.43359375	19544.2734375
trial 1 (32 genes)	19086.783203125	19085.755859375	19097.1640625	19086.2890625	19106.65234375
trial 1 (64 genes)	18707.490234375	18732.08203125	18733.1640625	18727.201171875	18720.279296875
trial 1 (128 genes)	18484.23828125	18491.255859375	18483.05859375	18470.671875	18480.064453125
trial 2 (8 genes)	20290.205078125	20287.859375	20280.685546875	20274.328125	20274.9453125
trial 2 (16 genes)	19646.408203125	19652.3203125	19642.076171875	19647.748046875	19640.83984375
trial 2 (32 genes)	19096.87890625	19109.787109375	19091.197265625	19113.361328125	19115.310546875
trial 2 (64 genes)	18731.599609375	18740.890625	18748.1953125	18733.9609375	18719.79296875
trial 2 (128 genes)	18494.7265625	18478.279296875	18479.30078125	18476.921875	18458.509765625
trial 3 (8 genes)	20213.05078125	20213.427734375	20217.80078125	20213.056640625	20212.275390625
trial 3 (16 genes)	19602.533203125	19607.083984375	19606.02734375	19602.146484375	19599.982421875
trial 3 (32 genes)	19080.888671875	19107.017578125	19074.80859375	19073.900390625	19091.126953125
trial 3 (64 genes)	18718.96875	18711.37109375	18751.291015625	18762.05859375	18721.88671875
trial 3 (128 genes)	18521.298828125	18487.345703125	18486.08203125	18487.7734375	18514.220703125
trial 4 (8 genes)	20170.298828125	20166.806640625	20164.671875	20160.703125	20169.923828125
trial 4 (16 genes)	19532.0	19547.388671875	19561.833984375	19531.166015625	19520.7265625
trial 4 (32 genes)	19139.13671875	19137.62890625	19126.43359375	19121.361328125	19127.30859375
trial 4 (64 genes)	18763.41796875	18749.009765625	18776.14453125	18767.796875	18773.26171875
trial 4 (128 genes)	18486.1953125	18505.453125	18500.546875	18502.037109375	18493.365234375
trial 5 (8 genes)	20236.41015625	20231.669921875	20211.80859375	20227.173828125	20203.16796875
trial 5 (16 genes)	19554.5546875	19543.826171875	19545.970703125	19540.32421875	19545.111328125
trial 5 (32 genes)	19113.32421875	19124.88671875	19142.572265625	19130.1484375	19120.54296875
trial 5 (64 genes)	18760.884765625	18740.693359375	18764.8984375	18754.62109375	18752.58984375
trial 5 (128 genes)	18496.384765625	18484.60546875	18503.958984375	18489.1796875	18498.84375
