# Supplementary material for: Predictive and robust gene selection for spatial transcriptomics
Source: Nat Commun. 2023 Apr 12;14:2091. doi: 10.1038/s41467-023-37392-1 (PMC10097645; doi:10.1038/s41467-023-37392-1)
Supplement: Supplementary file 4 — Source Data [file 41467_2023_37392_MOESM4_ESM.zip › Source Data/10x-source/10x_genes_16.csv]

	0	1	2	3	4	5	6	7	8	9	10	11	12	13	14	15
PERSIST	b' GRIK3'	b' PLA2R1'	b' GULP1'	b' ERBB4'	b' LOC105373896'	b' SPHKAP'	b' LOC105377390'	b' PLCXD3'	b' TRIM36'	b' FAM65B'	b' CSGALNACT1'	b' LOC101929294'	b' TOX'	b' CUX2'	b' BCL11B'	b' XIST'
PERSIST-Classification	b' GRIK3'	b' VAV3'	b' GULP1'	b' ALCAM'	b' PLCH1'	b' FSTL5'	b' PLCXD3'	b' LOC102546299'	b' SGCZ'	b' ADRA1A'	b' TOX'	b' CUX2'	b' STXBP6'	b' MEIS2'	b' CDH20'	b' TRPC5'
Seurat	b' THSD7B'	b' SST'	b' LOC105377567'	b' SEMA5A'	b' FBXL7'	b' CXCL14'	b' PRELID2'	b' EYS'	b' LOC105377862'	b' CNR1'	b' EYA4'	b' LOC101928923'	b' RELN'	b' ADARB2'	b' PDGFD'	b' GPC5'
Cell Ranger	b' LOC100507562'	b' EGFEM1P'	b' SST'	b' LOC105374524'	b' KIT'	b' LOC401134'	b' FBXL7'	b' CXCL14'	b' LOC105374971'	b' EYA4'	b' VIP'	b' LOC101928923'	b' RELN'	b' ADARB2'	b' SOX6'	b' PDGFD'
GeneBasis	b' DPP10'	b' ERBB4'	b' ROBO2'	b' KCNIP4'	b' GALNTL6'	b' CDH12'	b' LAMA2'	b' NXPH1'	b' SGCZ'	b' LINGO2'	b' CNTN5'	b' PCDH9'	b' DCC'	b' PTPRT'	b' XIST'	b' COX1'
scGeneFit	b' DPP10'	b' ERBB4'	b' ROBO2'	b' KCNIP4'	b' FSTL5'	b' GALNTL6'	b' CDH12'	b' NXPH1'	b' SGCZ'	b' NRG1'	b' LINGO2'	b' ADARB2'	b' KIAA1217'	b' LUZP2'	b' CNTN5'	b' PTPRT'
MutInfo	b' GRIK3'	b' GULP1'	b' SATB2'	b' VWC2L'	b' ALCAM'	b' PLCH1'	b' EGFEM1P'	b' PLCXD3'	b' TOX'	b' SORCS3'	b' LUZP2'	b' RERG'	b' CUX2'	b' L3MBTL4'	b' GNAL'	b' TRPC5'
SMASH	b' LOC105374971'	b' GLRA3'	b' PLCH1'	b' CDH8'	b' INPP4B'	b' ALCAM'	b' SEMA6D'	b' CPNE8'	b' EPHA6'	b' GRM8'	b' CUX2'	b' CDH20'	b' LOC102546299'	b' ADAMTSL1'	b' MEIS2'	b' ZBTB7C'
Seurat (Binarized)	b' USP33'	b' CNTNAP5'	b' ATG7'	b' GOLGA4'	b' NR3C1'	b' TENM2'	b' PHIP'	b' KHDRBS3'	b' ZEB1'	b' DAAM1'	b' PCNX'	b' TAOK1'	b' ABCA5'	b' SPIRE1'	b' NOL4'	b' DYRK1A'
Cell Ranger (Binarized)	b' PROX1-AS1'	b' LOC105373642'	b' KCNH8'	b' MEGF10'	b' ATP10B'	b' VIP'	b' ANLN'	b' DOCK5'	b' ST18'	b' CA2'	b' ENPP2'	b' LPAR1'	b' CERCAM'	b' DOCK1'	b' EPS8'	b' PIEZO2'
GeneBasis (Binarized)	b' GRIK3'	b' GULP1'	b' SATB2'	b' HTR1F'	b' ALCAM'	b' SLIT2'	b' FSTL5'	b' GRM1'	b' CHRM2'	b' TOX'	b' RORB'	b' CUX2'	b' BCL11B'	b' CDH8'	b' ADARB1'	b' XIST'
scGeneFit (Binarized)	b' GRIK3'	b' VWC2L'	b' FSTL5'	b' PLCXD3'	b' HTR4'	b' UTRN'	b' GRM1'	b' PDE1C'	b' CHRM2'	b' ADRA1A'	b' NFIB'	b' LUZP2'	b' KIRREL3'	b' MYO16'	b' PRKD1'	b' CDH8'
SMASH (Binarized)	b' ADRA1A'	b' PLCE1'	b' FAM19A4'	b' CUX2'	b' LOC101928964'	b' LOC101927874'	b' KAL1'	b' WLS'	b' SPHKAP'	b' TOX2'	b' PCSK6'	b' VAV3'	b' EPHA3'	b' KCNA3'	b' FAM65B'	b' FGFR2'
