# Supplementary material for: Predictive and robust gene selection for spatial transcriptomics
Source: Nat Commun. 2023 Apr 12;14:2091. doi: 10.1038/s41467-023-37392-1 (PMC10097645; doi:10.1038/s41467-023-37392-1)
Supplement: Supplementary file 4 — Source Data [file 41467_2023_37392_MOESM4_ESM.zip › Source Data/10x-source/10x_expression_0.2.csv]

	8 genes run 1	8 genes run 2	8 genes run 3	8 genes run 4	8 genes run 5	16 genes run 1	16 genes run 2	16 genes run 3	16 genes run 4	16 genes run 5	32 genes run 1	32 genes run 2	32 genes run 3	32 genes run 4	32 genes run 5	64 genes run 1	64 genes run 2	64 genes run 3	64 genes run 4	64 genes run 5	128 genes run 1	128 genes run 2	128 genes run 3	128 genes run 4	128 genes run 5	192 genes run 1	192 genes run 2	192 genes run 3	192 genes run 4	192 genes run 5	256 genes run 1	256 genes run 2	256 genes run 3	256 genes run 4	256 genes run 5
PERSIST	0.6893958449363708	0.6893091201782227	0.6893347501754761	0.6893368363380432	0.6892827153205872	0.6969496011734009	0.696866512298584	0.69692462682724	0.696861982345581	0.6968775391578674	0.7027840614318848	0.7026539444923401	0.7027751803398132	0.7028449773788452	0.7026183009147644	0.7074378132820129	0.707378625869751	0.7072833180427551	0.7073628902435303	0.7074373960494995	0.7108292579650879	0.7108675837516785	0.710852861404419	0.710884153842926	0.7109928131103516	0.712263286113739	0.71240234375	0.7124639749526978	0.7120496034622192	0.7121937870979309	0.7125786542892456	0.712652862071991	0.7125278115272522	0.7126855254173279	0.7127780914306641
Seurat	0.6704854369163513	0.6705101728439331	0.6705418229103088	0.6704322695732117	0.6705424189567566	0.6784849166870117	0.6785902380943298	0.6785889267921448	0.6785778999328613	0.6786059141159058	0.6910156607627869	0.6912346482276917	0.6912661790847778	0.691180408000946	0.6910064816474915	0.6986050009727478	0.6985949873924255	0.6985607743263245	0.6984703540802002	0.6985374689102173	0.7040866017341614	0.7043139934539795	0.7040008306503296	0.704226553440094	0.704155445098877	0.7062941789627075	0.7065176367759705	0.7062404751777649	0.7063088417053223	0.7064007520675659	0.707621693611145	0.7075704336166382	0.7075802087783813	0.7076594829559326	0.7074087858200073
Cell Ranger	0.6700702905654907	0.6700382828712463	0.6700834035873413	0.6700767874717712	0.6700703501701355	0.6818667054176331	0.681908905506134	0.681790292263031	0.6820139288902283	0.6819630265235901	0.6904102563858032	0.6905486583709717	0.6905760169029236	0.6905487775802612	0.6904773712158203	0.6978587508201599	0.6978808641433716	0.6979464888572693	0.6979819536209106	0.6979565620422363	0.7023844718933105	0.7024464011192322	0.7025373578071594	0.7025527954101562	0.7024925351142883	0.7051677703857422	0.7050786018371582	0.7051613330841064	0.7052675485610962	0.7048567533493042	0.7063953876495361	0.7065141201019287	0.7065973877906799	0.7066662311553955	0.7067975997924805
GeneBasis	0.672378420829773	0.6723774671554565	0.6724010109901428	0.6723583936691284	0.6723451018333435	0.6858927011489868	0.6859703063964844	0.6858214735984802	0.6857918500900269	0.6858537793159485	0.6952175498008728	0.6951265931129456	0.695262610912323	0.6951920390129089	0.6951888799667358	0.7019030451774597	0.7019144892692566	0.7020366191864014	0.70197993516922	0.702017068862915	0.7067579627037048	0.7068728804588318	0.7066618204116821	0.7067577242851257	0.7066243886947632	0.7091717720031738	0.7091024518013	0.7091103792190552	0.7092394828796387	0.709113597869873	0.7104374170303345	0.7103855609893799	0.7104108333587646	0.7103972434997559	0.7104852199554443
Seurat (Binarized)	0.6756833791732788	0.6757137775421143	0.6756710410118103	0.6756691336631775	0.6756284236907959	0.6795790791511536	0.6795904040336609	0.6796104311943054	0.6796514987945557	0.6796109676361084	0.6848116517066956	0.6847507953643799	0.6847150921821594	0.6847302317619324	0.6848662495613098	0.690799355506897	0.6907399892807007	0.6907335519790649	0.6907616257667542	0.6907407641410828	0.6965267062187195	0.6964801549911499	0.6964374780654907	0.6965283751487732	0.6964963674545288	0.7002996802330017	0.7002611756324768	0.7002041935920715	0.7001922726631165	0.700273334980011	0.7018820643424988	0.7018377184867859	0.701877772808075	0.7019034624099731	0.7017455697059631
Cell Ranger (Binarized)	0.6639298796653748	0.66385817527771	0.6639028787612915	0.6638672947883606	0.6638360023498535	0.6681921482086182	0.6682509183883667	0.6682901382446289	0.6683360934257507	0.668281614780426	0.6782573461532593	0.6780692338943481	0.6781659126281738	0.6780667901039124	0.6780394911766052	0.6914181113243103	0.6915291547775269	0.6910176873207092	0.6912650465965271	0.6912432312965393	0.6994324922561646	0.6994581818580627	0.6993179321289062	0.699532687664032	0.6996612548828125	0.7044292092323303	0.7047179341316223	0.7047963738441467	0.7046987414360046	0.7046653032302856	0.7069141268730164	0.7067866921424866	0.7069740295410156	0.706985354423523	0.7069509029388428
scGeneFit	0.6772421002388	0.6772133708000183	0.6772195100784302	0.6772421002388	0.6772096157073975	0.6876780986785889	0.6877381801605225	0.6875661611557007	0.6876243352890015	0.6876996159553528	0.6946667432785034	0.6947574615478516	0.6948314309120178	0.6946499347686768	0.6947595477104187	0.7004678845405579	0.7003621459007263	0.7004090547561646	0.7005570530891418	0.7005648016929626	0.7041817307472229	0.7042126655578613	0.7042383551597595	0.7039701342582703	0.7042038440704346	0.7058796882629395	0.7058520913124084	0.7058226466178894	0.7058289051055908	0.7058607935905457	0.7073221802711487	0.7073550820350647	0.7073594331741333	0.7074711918830872	0.7074147462844849
MutInfo	0.6880268454551697	0.6880530714988708	0.6879855394363403	0.6880250573158264	0.6879962086677551	0.6946331858634949	0.6947816610336304	0.6946422457695007	0.6946797370910645	0.6947412490844727	0.6999530792236328	0.7001510858535767	0.7000732421875	0.7001616358757019	0.7001876831054688	0.7030318379402161	0.7031710743904114	0.703070878982544	0.702984094619751	0.703048586845398	0.7049195766448975	0.7050551176071167	0.7051418423652649	0.7049860954284668	0.7050449252128601	0.7063182592391968	0.7063810229301453	0.7062535881996155	0.7062613368034363	0.7063557505607605	0.707081139087677	0.7073087096214294	0.7073782086372375	0.7072749137878418	0.7075138092041016
SMASH	0.6750848293304443	0.6750439405441284	0.6750233769416809	0.6750959157943726	0.6750768423080444	0.690460205078125	0.6905624866485596	0.6905679702758789	0.690650463104248	0.6905871629714966	0.69697505235672	0.6970212459564209	0.6971188187599182	0.696989119052887	0.6970514059066772	0.7019243240356445	0.7021434307098389	0.7021506428718567	0.7020726799964905	0.7020485997200012	0.7062249183654785	0.7062026858329773	0.7061100006103516	0.7061716914176941	0.7058150172233582	0.7079678177833557	0.7079164385795593	0.7078279256820679	0.7078295350074768	0.7078911662101746	0.7090221047401428	0.7091866135597229	0.70911705493927	0.7090369462966919	0.7090698480606079
GeneBasis (Binarized)	0.6875947713851929	0.6875743865966797	0.6876415610313416	0.687558114528656	0.6876246333122253	0.69573575258255	0.6956018209457397	0.6958035230636597	0.6958003044128418	0.6956077814102173	0.7007477283477783	0.7007770538330078	0.7007748484611511	0.7007162570953369	0.700620710849762	0.7053582668304443	0.7053244113922119	0.7052006721496582	0.7052388191223145	0.7053094506263733	0.7099310755729675	0.7099058628082275	0.709809422492981	0.7099340558052063	0.7099982500076294	0.7117920517921448	0.7117597460746765	0.7118415832519531	0.7118414640426636	0.7116876840591431	0.7123087644577026	0.7122748494148254	0.7124200463294983	0.7124520540237427	0.7124467492103577
scGeneFit (Binarized)	0.6782756447792053	0.6783300638198853	0.6783949136734009	0.6783482432365417	0.6783915758132935	0.6917266249656677	0.691771924495697	0.6918929219245911	0.6918361783027649	0.6918433904647827	0.6991935968399048	0.6991056799888611	0.6990317702293396	0.699058473110199	0.6990679502487183	0.7035155296325684	0.7033663988113403	0.7033585906028748	0.7035129070281982	0.7036217451095581	0.7060884833335876	0.7059822678565979	0.7060638070106506	0.7060039639472961	0.7059387564659119	0.7077761292457581	0.7074236869812012	0.7075348496437073	0.7074846625328064	0.7075769901275635	0.708713173866272	0.7086379528045654	0.7087916731834412	0.7086355686187744	0.7086169123649597
SMASH (Binarized)	0.6729562878608704	0.6730037927627563	0.672976553440094	0.6729957461357117	0.6730116009712219	0.6850783824920654	0.6851279139518738	0.6850711107254028	0.6852126717567444	0.685123085975647	0.6958919763565063	0.6961123943328857	0.6960557699203491	0.6959674954414368	0.6960470080375671	0.7031325697898865	0.7030976414680481	0.7032234072685242	0.7029932737350464	0.7030205726623535	0.7068508863449097	0.7066951394081116	0.7069934010505676	0.7068299651145935	0.7069214582443237	0.708687424659729	0.7088547945022583	0.7087363004684448	0.7087436318397522	0.708591639995575	0.7101588845252991	0.7100418210029602	0.7103071212768555	0.7100720405578613	0.7103406190872192
