# Supplementary material for: Predictive and robust gene selection for spatial transcriptomics
Source: Nat Commun. 2023 Apr 12;14:2091. doi: 10.1038/s41467-023-37392-1 (PMC10097645; doi:10.1038/s41467-023-37392-1)
Supplement: Supplementary file 4 — Source Data [file 41467_2023_37392_MOESM4_ESM.zip › Source Data/10x-source/10x_genes_128.csv]

	0	1	2	3	4	5	6	7	8	9	10	11	12	13	14	15	16	17	18	19	20	21	22	23	24	25	26	27	28	29	30	31	32	33	34	35	36	37	38	39	40	41	42	43	44	45	46	47	48
PERSIST	b' AJAP1'	b' DLGAP3'	b' GRIK3'	b' RAB3B'	b' NFIA'	b' COL11A1'	b' FAM78B'	b' KCNT2'	b' SYT2'	b' LRRN2'	b' KCNK2'	b' CHRM3-AS2'	b' HPCAL1'	b' SLC8A1-AS1'	b' RPS27A'	b' LOC100506076'	b' PLA2R1'	b' COBLL1'	b' SCN9A'	b' GULP1'	b' COL5A2'	b' LOC105373891'	b' LOC105373896'	b' SCG2'	b' SPHKAP'	b' CNTN6'	b' RPL14'	b' SYNPR'	b' ADAMTS9-AS2'	b' EPHA6'	b' ALCAM'	b' LOC105374057'	b' SLC9A9'	b' PLCH1'	b' ZBBX'	b' CAMK2N2'	b' DGKG'	b' IL1RAP'	b' ANKRD18DP'	b' RGS12'	b' LOC105374529'	b' LOC105377390'	b' MAML3'	b' ARHGAP10'	b' DCHS2'	b' GLRA3'	b' ADAMTS16'	b' SEMA5A'	b' FBXL7'
PERSIST-Classification	b' PLCH2'	b' RAB3B'	b' COL24A1'	b' VAV3'	b' NOS1AP'	b' SYT2'	b' KCNK2'	b' C1orf95'	b' GALNT14'	b' DPP10-AS3'	b' THSD7B'	b' NXPH2'	b' LOC105373642'	b' COBLL1'	b' SCN7A'	b' LOC105373766'	b' GULP1'	b' PLCL1'	b' LOC105373831'	b' SPHKAP'	b' CNTN6'	b' GRM7'	b' KCNH8'	b' ADAMTS9-AS2'	b' FAM19A1'	b' FAM19A4'	b' ROBO2'	b' CRYBG3'	b' ALCAM'	b' PLCH1'	b' EGFEM1P'	b' KCNMB2'	b' LINCR-0002'	b' MB21D2'	b' LOC105374528'	b' NWD2'	b' LOC401134'	b' SLC4A4'	b' PTPN13'	b' ARSJ'	b' PCDH10'	b' ARHGAP10'	b' DCHS2'	b' TLL1'	b' ADAMTS16'	b' SEMA5A'	b' CDH6'	b' PLCXD3'	b' SV2C'
Seurat	b' ROR1'	b' LOC105378837'	b' NTNG1'	b' VAV3'	b' LINC00299'	b' LOC100507562'	b' ALK'	b' LOC730100'	b' LOC105373592'	b' NCKAP5'	b' THSD7B'	b' NXPH2'	b' LOC105373642'	b' SCHLAP1'	b' COL5A2'	b' ERBB4'	b' DOCK10'	b' SLC6A1'	b' LOC101928114'	b' LOC105377177'	b' ZBTB20'	b' SLC9A9'	b' PLCH1'	b' EGFEM1P'	b' SOX2-OT'	b' SST'	b' RGS12'	b' LOC105374524'	b' KIT'	b' LOC401134'	b' ARHGAP24'	b' BMPR1B'	b' COL25A1'	b' TRPC3'	b' TLL1'	b' LOC105377567'	b' LOC105377574'	b' SEMA5A'	b' FBXL7'	b' PLCXD3'	b' LOC105379003'	b' SV2C'	b' LOC105379081'	b' CXCL14'	b' PRELID2'	b' LOC102546299'	b' LOC105377703'	b' RNF144B'	b' LOC105374971'
Cell Ranger	b' ROR1'	b' LOC105378837'	b' NTNG1'	b' VAV3'	b' PROX1'	b' LINC00299'	b' LOC100507562'	b' ALK'	b' LOC730100'	b' LOC105373592'	b' NCKAP5'	b' THSD7B'	b' NXPH2'	b' LOC105373642'	b' LYPD6'	b' COBLL1'	b' GAD1'	b' SCHLAP1'	b' COL5A2'	b' DOCK10'	b' LINC01266'	b' SLC6A1'	b' SLC6A1-AS1'	b' KCNH8'	b' LOC101927874'	b' FAM19A4'	b' FRMD4B'	b' LOC105377177'	b' GPR149'	b' EGFEM1P'	b' SST'	b' LINCR-0002'	b' LOC105374524'	b' KIT'	b' LOC401134'	b' ARHGAP24'	b' BMPR1B'	b' COL25A1'	b' ARSJ'	b' TRPC3'	b' DCHS2'	b' TLL1'	b' LOC105377567'	b' LOC105377574'	b' SEMA5A'	b' FBXL7'	b' C5orf17'	b' LOC105379003'	b' SV2C'
GeneBasis	b' KAZN'	b' CAMK2N1'	b' HIVEP3'	b' PDE4B'	b' NTNG1'	b' SLC35F3'	b' LRRTM4'	b' CTNNA2'	b' DPP10'	b' KCNH7'	b' LOC101929680'	b' COL5A2'	b' ERBB4'	b' LOC105373893'	b' ROBO2'	b' ROBO1'	b' PHLDB2'	b' CLSTN2'	b' PLCH1'	b' KCNMB2-AS1'	b' PEX5L'	b' SST'	b' FGF12'	b' SLIT2'	b' KCNIP4'	b' LOC105374524'	b' PCDH7'	b' CCSER1'	b' GRID2'	b' LOC105377390'	b' PDE5A'	b' GALNTL6'	b' CDH12'	b' LOC101929201'	b' HOMER1'	b' PCSK1'	b' FSTL4'	b' GRIA1'	b' LOC105377703'	b' HSP90AB1'	b' EEF1A1'	b' NKAIN2'	b' LAMA2'	b' SDK1'	b' NXPH1'	b' DGKB'	b' RAPGEF5'	b' OSBPL3'	b' ZNF804B'
scGeneFit	b' PDE4B'	b' ST6GALNAC5'	b' OLFM3'	b' BRINP3'	b' ESRRG'	b' CHRM3'	b' SLC8A1'	b' LRRTM4'	b' DPP10'	b' CNTNAP5'	b' THSD7B'	b' GALNT13'	b' KCNH7'	b' PDE1A'	b' ZNF804A'	b' ERBB4'	b' SPHKAP'	b' CNTN4'	b' RBMS3'	b' CCK'	b' CACNA2D3'	b' CNTN3'	b' ROBO2'	b' ROBO1'	b' HTR1F'	b' EPHA6'	b' ALCAM'	b' ZBTB20'	b' LINC01322'	b' EGFEM1P'	b' KCNMB2'	b' PEX5L'	b' LDB2'	b' SLIT2'	b' KCNIP4'	b' PPARGC1A'	b' PCDH7'	b' KCTD8'	b' EPHA5'	b' FRAS1'	b' GRID2'	b' NDST3'	b' INPP4B'	b' FSTL5'	b' MARCH1'	b' SPOCK3'	b' GALNTL6'	b' LOC105377567'	b' LOC105377574'
MutInfo	b' TFAP2E'	b' GRIK3'	b' CD247'	b' TTC32'	b' GALNT14'	b' SLC4A5'	b' LRRTM1'	b' CNTNAP5'	b' FAR2P2'	b' GULP1'	b' OSGEPL1'	b' SATB2'	b' CFLAR'	b' VWC2L'	b' SCG2'	b' CNTN6'	b' BTD'	b' ZBTB47'	b' WDR6'	b' AMT'	b' LOC105377177'	b' LNP1'	b' ALCAM'	b' PLCH1'	b' LINC01322'	b' EGFEM1P'	b' FGF12'	b' TMEM129'	b' SORCS2'	b' SEL1L3'	b' KCTD8'	b' CCSER1'	b' FAT4'	b' MAML3'	b' SEMA5A'	b' PLCXD3'	b' ARRDC3'	b' SNCAIP'	b' LOC105379168'	b' VARS2'	b' GUCA1B'	b' CNR1'	b' ARHGAP18'	b' MAP3K5'	b' AHR'	b' CREB5'	b' PDE1C'	b' ANLN'	b' PTPRZ1'
SMASH	b' LOC105374971'	b' GLRA3'	b' PLCH1'	b' CDH8'	b' INPP4B'	b' ALCAM'	b' SEMA6D'	b' CPNE8'	b' EPHA6'	b' GRM8'	b' CUX2'	b' CDH20'	b' LOC102546299'	b' ADAMTSL1'	b' MEIS2'	b' ZBTB7C'	b' ROBO2'	b' PTPRZ1'	b' DPP4'	b' SLC4A4'	b' PAPSS2'	b' LINC01378'	b' LOC101927745'	b' COL12A1'	b' ADAMTS3'	b' VAV3'	b' LOC102724834'	b' LOC105377703'	b' GULP1'	b' PCSK6'	b' RMST'	b' FAM19A2'	b' CRYBG3'	b' CNTN5'	b' SPHKAP'	b' LOC105377390'	b' UNC13C'	b' LOC105369894'	b' GRB14'	b' EPHA3'	b' TPBG'	b' PCDH8'	b' GALNT13'	b' HTR4'	b' PHACTR2'	b' SGK223'	b' SYNPR'	b' DACH1'	b' SV2C'
Seurat (Binarized)	b' CLSTN1'	b' USP33'	b' LRRC8B'	b' POGZ'	b' ESRRG'	b' MARK1'	b' ARID4B'	b' SDCCAG8'	b' PUM2'	b' FBXO11'	b' CNTNAP5'	b' BAZ2B'	b' SCN3A'	b' SLC25A12'	b' ZNF385B'	b' NCKAP1'	b' ABI2'	b' ATG7'	b' PLCL2'	b' LRRFIP2'	b' GOLGA4'	b' PRICKLE2'	b' FOXP1'	b' CD47'	b' STAG1'	b' RASA2'	b' TRPC1'	b' TNIK'	b' PEX5L'	b' MCF2L2'	b' MAP3K13'	b' KCNIP4'	b' UNC5C'	b' UBE2D3'	b' NR3C2'	b' WDR17'	b' STOX2'	b' SORBS2'	b' C5orf42'	b' WDR70'	b' ZSWIM6'	b' LOC102724356'	b' SMA4'	b' LINC00461'	b' FNIP1'	b' KIF3A'	b' MATR3'	b' NR3C1'	b' GABRA1'
Cell Ranger (Binarized)	b' MARCKSL1'	b' LINC01057'	b' NOTCH2'	b' HAPLN2'	b' GLUL'	b' PROX1-AS1'	b' PROX1'	b' DUSP10'	b' GNG4'	b' KMO'	b' LOC100507562'	b' PLEKHH2'	b' LOC105377632'	b' MEIS1'	b' LOC101927967'	b' LOC105373642'	b' LYPD6'	b' RND3'	b' SCN7A'	b' LOC105373766'	b' LOC105373831'	b' KCNH8'	b' CMTM8'	b' MOBP'	b' HHATL'	b' FAM19A4'	b' LOC105377177'	b' ARHGEF26-AS1'	b' GPR149'	b' SST'	b' ATP13A4'	b' LOC105374528'	b' KIT'	b' DKK2'	b' SLC7A11'	b' FAM198B'	b' TLL1'	b' LINC01060'	b' FBXL7'	b' LOC105379003'	b' GRAMD3'	b' MEGF10'	b' CXCL14'	b' ATP10B'	b' LOC105374971'	b' HLA-A'	b' TFEB'	b' HCRTR2'	b' LOC105377862'
GeneBasis (Binarized)	b' GRIK3'	b' PDE4B'	b' WLS'	b' NTNG1'	b' C1orf56'	b' KCNT2'	b' ATP2B4'	b' CCDC85A'	b' LOC100506076'	b' LOC105373568'	b' KCNH7'	b' FIGN'	b' COBLL1'	b' ZNF804A'	b' GULP1'	b' SATB2'	b' LOC105373896'	b' SPHKAP'	b' CNTN6'	b' KCNH8'	b' SYNPR'	b' ADAMTS9-AS2'	b' HTR1F'	b' EPHA3'	b' EPHA6'	b' ALCAM'	b' PHLDB2'	b' PLCH1'	b' CAMK2N2'	b' SLIT2'	b' LOC105374524'	b' LOC105377390'	b' FSTL5'	b' ADAMTS16'	b' CDH9'	b' PCSK1'	b' SGCD'	b' LOC105377703'	b' SNCB'	b' FAM65B'	b' EEF1A1'	b' LOC105378031'	b' GRM1'	b' LOC105369172'	b' NDUFA4'	b' DGKB'	b' PDE1C'	b' PPIA'	b' ZNF138'
scGeneFit (Binarized)	b' GRIK3'	b' WLS'	b' ST6GALNAC5'	b' FNBP1L'	b' KCNK2'	b' CCDC85A'	b' THSD7B'	b' NXPH2'	b' KCNH7'	b' FIGN'	b' SCN9A'	b' ZNF804A'	b' GULP1'	b' VWC2L'	b' SPHKAP'	b' CNTN6'	b' CCK'	b' SYNPR'	b' ADAMTS9-AS2'	b' PDZRN3'	b' HTR1F'	b' EPHA3'	b' ALCAM'	b' PVRL3'	b' SLC9A9'	b' PLCH1'	b' GOLIM4'	b' EGFEM1P'	b' KCNMB2'	b' SLIT2'	b' KCTD8'	b' SLC4A4'	b' PARM1'	b' FRAS1'	b' PRKG2'	b' PTPN13'	b' NDST3'	b' MAML3'	b' PDGFC'	b' FSTL5'	b' SEMA5A'	b' CDH9'	b' PLCXD3'	b' GHR'	b' ADAMTS6'	b' EDIL3'	b' PRR16'	b' HTR4'	b' SGCD'
SMASH (Binarized)	b' ADRA1A'	b' PLCE1'	b' FAM19A4'	b' CUX2'	b' LOC101928964'	b' LOC101927874'	b' KAL1'	b' WLS'	b' SPHKAP'	b' TOX2'	b' PCSK6'	b' VAV3'	b' EPHA3'	b' KCNA3'	b' FAM65B'	b' FGFR2'	b' STXBP6'	b' ROR1'	b' LINC01057'	b' TMTC2'	b' SDC2'	b' NMNAT3'	b' CHRM2'	b' SEMA5A'	b' PDE7B'	b' SVIL'	b' GULP1'	b' TAC1'	b' CRYBG3'	b' TRPC4'	b' NR2F1'	b' SLC24A4'	b' MEIS3'	b' GLRA3'	b' SYTL5'	b' EYA4'	b' AGPAT9'	b' GRIK1'	b' ST6GAL1'	b' ERICH1-AS1'	b' ANKRD6'	b' CNTN6'	b' ANK1'	b' CDH20'	b' CDH7'	b' TRPM3'	b' COL12A1'	b' SGK1'	b' PDGFC'
[truncated: 79 more columns]
