# Supplementary material for: Predictive and robust gene selection for spatial transcriptomics
Source: Nat Commun. 2023 Apr 12;14:2091. doi: 10.1038/s41467-023-37392-1 (PMC10097645; doi:10.1038/s41467-023-37392-1)
Supplement: Supplementary file 4 — Source Data [file 41467_2023_37392_MOESM4_ESM.zip › Source Data/10x-source/10x_genes_64.csv]

	0	1	2	3	4	5	6	7	8	9	10	11	12	13	14	15	16	17	18	19	20	21	22	23	24	25	26	27	28	29	30	31	32	33	34	35	36	37	38	39	40	41	42	43	44	45	46	47	48
PERSIST	b' DLGAP3'	b' GRIK3'	b' WLS'	b' NTNG1'	b' ILDR2'	b' DYSF'	b' LOC100506076'	b' PLA2R1'	b' GULP1'	b' VWC2L'	b' LOC105373896'	b' SCG2'	b' SPHKAP'	b' ITM2C'	b' CNTN6'	b' ADAMTS9-AS2'	b' ALCAM'	b' LOC105374057'	b' LOC105374529'	b' PARM1'	b' LOC105377390'	b' PLCXD3'	b' ARHGEF28'	b' TRIM36'	b' LOC101926941'	b' KCNIP1'	b' FAM65B'	b' ANKRD6'	b' LOC105378031'	b' LOC105369172'	b' SLC26A4'	b' DLC1'	b' ADRA1A'	b' ANK1'	b' TOX'	b' LOC101929563'	b' CNTNAP3B'	b' GRIN3A'	b' ITGA8'	b' GALNT18'	b' HSPA8'	b' KCNA1'	b' CPNE8'	b' LOC105369862'	b' RMST'	b' SLC5A8'	b' TMEM132C'	b' PCDH9-AS2'	b' KCNK10'
PERSIST-Classification	b' GRIK3'	b' RAB3B'	b' WLS'	b' VAV3'	b' THSD7B'	b' TANC1'	b' COBLL1'	b' SCN7A'	b' GULP1'	b' SPHKAP'	b' CNTN6'	b' KCNH8'	b' ADAMTS9-AS2'	b' HTR1F'	b' EPHA3'	b' CRYBG3'	b' GPR149'	b' PLCH1'	b' SLIT2'	b' SLC4A4'	b' FRAS1'	b' LOC105377390'	b' TLL1'	b' GLRA3'	b' SEMA5A'	b' PLCXD3'	b' HTR4'	b' LOC105377703'	b' SLIT3'	b' LOC105374971'	b' FAM65B'	b' PTCHD4'	b' HCRTR2'	b' TPBG'	b' TPD52L1'	b' LOC105378031'	b' SAMD5'	b' THSD7A'	b' TMEM196'	b' SEMA3C'	b' PTPRZ1'	b' GRM8'	b' PTN'	b' ADRA1A'	b' TOX'	b' PREX2'	b' C8orf34'	b' RORB'	b' TRPC6'
Seurat	b' LINC00299'	b' LOC100507562'	b' LOC105373592'	b' NCKAP5'	b' THSD7B'	b' NXPH2'	b' ERBB4'	b' LOC105377177'	b' EGFEM1P'	b' SOX2-OT'	b' SST'	b' LOC105374524'	b' KIT'	b' LOC401134'	b' COL25A1'	b' TRPC3'	b' LOC105377567'	b' LOC105377574'	b' SEMA5A'	b' FBXL7'	b' LOC105379081'	b' CXCL14'	b' PRELID2'	b' LOC105374971'	b' EYS'	b' LOC105377862'	b' CNR1'	b' EYA4'	b' VIP'	b' LOC101928923'	b' SEMA3E'	b' TAC1'	b' RELN'	b' LHFPL3'	b' ST18'	b' TLE4'	b' ADARB2'	b' PCDH15'	b' C10orf11'	b' HPSE2'	b' LOC105378486'	b' SOX6'	b' NEAT1'	b' NOX4'	b' PDGFD'	b' PDE3A'	b' BTBD11'	b' LINC00333'	b' GPC5'
Cell Ranger	b' ROR1'	b' LOC100507562'	b' LOC105373592'	b' THSD7B'	b' NXPH2'	b' LOC105373642'	b' COBLL1'	b' SCHLAP1'	b' LINC01266'	b' LOC105377177'	b' EGFEM1P'	b' SST'	b' LINCR-0002'	b' LOC105374524'	b' KIT'	b' LOC401134'	b' BMPR1B'	b' ARSJ'	b' TRPC3'	b' TLL1'	b' LOC105377567'	b' SEMA5A'	b' FBXL7'	b' LOC105379003'	b' SV2C'	b' CXCL14'	b' LOC102546299'	b' LOC105377703'	b' RNF144B'	b' LOC105374971'	b' THEMIS'	b' EYA4'	b' SAMD5'	b' VIP'	b' LOC101928923'	b' NXPH1'	b' EGFR'	b' SEMA3E'	b' DLX6-AS1'	b' TAC1'	b' RELN'	b' MDFIC'	b' ST18'	b' PREX2'	b' SULF1'	b' LOC105375931'	b' ADARB2'	b' PLCE1'	b' HPSE2'
GeneBasis	b' KAZN'	b' PDE4B'	b' NTNG1'	b' DPP10'	b' COL5A2'	b' ERBB4'	b' LOC105373893'	b' ROBO2'	b' ROBO1'	b' PEX5L'	b' KCNIP4'	b' LOC105374524'	b' PCDH7'	b' GRID2'	b' LOC105377390'	b' GALNTL6'	b' CDH12'	b' HOMER1'	b' PCSK1'	b' NKAIN2'	b' LAMA2'	b' NXPH1'	b' DGKB'	b' ZNF804B'	b' SGCZ'	b' NRG1'	b' ST18'	b' LINGO2'	b' PRKG1'	b' SORCS3'	b' BDNF'	b' FTH1'	b' LOC101928964'	b' CNTN5'	b' NRGN'	b' KIRREL3'	b' NTM'	b' GAPDH'	b' PDZRN4'	b' TUBA1B'	b' FAM19A2'	b' MGAT4C'	b' RMST'	b' PCDH9'	b' GPC5'	b' GPC6'	b' FGF14'	b' RBFOX1'	b' HS3ST4'
scGeneFit	b' PDE4B'	b' ST6GALNAC5'	b' LRRTM4'	b' DPP10'	b' CNTNAP5'	b' THSD7B'	b' KCNH7'	b' ZNF804A'	b' ROBO2'	b' ROBO1'	b' EPHA6'	b' ALCAM'	b' KCNMB2'	b' PEX5L'	b' SLIT2'	b' KCNIP4'	b' PCDH7'	b' KCTD8'	b' FRAS1'	b' GRID2'	b' FSTL5'	b' MARCH1'	b' GALNTL6'	b' LOC105377567'	b' CDH12'	b' CDH9'	b' PRELID2'	b' KCNQ5'	b' NKAIN2'	b' SDK1'	b' ZNF804B'	b' CSMD1'	b' SGCZ'	b' NRG1'	b' LINGO2'	b' TRPM3'	b' KIAA1217'	b' SORCS1'	b' NELL1'	b' LUZP2'	b' LRRC4C'	b' LOC101928964'	b' CNTN5'	b' KIRREL3'	b' NTM'	b' PTPRO'	b' SOX5'	b' FAM19A2'	b' TMTC2'
MutInfo	b' GRIK3'	b' GALNT14'	b' GULP1'	b' SATB2'	b' VWC2L'	b' SCG2'	b' CNTN6'	b' LOC105377177'	b' ALCAM'	b' PLCH1'	b' EGFEM1P'	b' SORCS2'	b' SEL1L3'	b' KCTD8'	b' CCSER1'	b' FAT4'	b' MAML3'	b' SEMA5A'	b' PLCXD3'	b' SNCAIP'	b' LOC105379168'	b' CNR1'	b' ARHGAP18'	b' MAP3K5'	b' AHR'	b' CREB5'	b' PDE1C'	b' PTPRZ1'	b' CHRM2'	b' SGCZ'	b' ZMAT4'	b' TOX'	b' MATN2'	b' PCSK5'	b' SFMBT2'	b' ITGA8'	b' NRG3'	b' SORCS3'	b' DOCK1'	b' LUZP2'	b' NOX4'	b' RERG'	b' SRGAP1'	b' LGR5'	b' CUX2'	b' KLHL1'	b' GPC5'	b' FGF14'	b' FAM155A'
SMASH	b' LOC105374971'	b' GLRA3'	b' PLCH1'	b' CDH8'	b' INPP4B'	b' ALCAM'	b' SEMA6D'	b' CPNE8'	b' EPHA6'	b' GRM8'	b' CUX2'	b' CDH20'	b' LOC102546299'	b' ADAMTSL1'	b' MEIS2'	b' ZBTB7C'	b' ROBO2'	b' PTPRZ1'	b' DPP4'	b' SLC4A4'	b' PAPSS2'	b' LINC01378'	b' LOC101927745'	b' COL12A1'	b' ADAMTS3'	b' VAV3'	b' LOC102724834'	b' LOC105377703'	b' GULP1'	b' PCSK6'	b' RMST'	b' FAM19A2'	b' CRYBG3'	b' CNTN5'	b' SPHKAP'	b' LOC105377390'	b' UNC13C'	b' LOC105369894'	b' GRB14'	b' EPHA3'	b' TPBG'	b' PCDH8'	b' GALNT13'	b' HTR4'	b' PHACTR2'	b' SGK223'	b' SYNPR'	b' DACH1'	b' SV2C'
Seurat (Binarized)	b' USP33'	b' LRRC8B'	b' ESRRG'	b' MARK1'	b' PUM2'	b' CNTNAP5'	b' BAZ2B'	b' SLC25A12'	b' NCKAP1'	b' ABI2'	b' ATG7'	b' GOLGA4'	b' PRICKLE2'	b' CD47'	b' STAG1'	b' TRPC1'	b' PEX5L'	b' MCF2L2'	b' MAP3K13'	b' KCNIP4'	b' UNC5C'	b' UBE2D3'	b' NR3C2'	b' SORBS2'	b' SMA4'	b' LINC00461'	b' FNIP1'	b' NR3C1'	b' GABRA1'	b' TENM2'	b' FAM135A'	b' PHIP'	b' DOPEY1'	b' DGKB'	b' RUNDC3B'	b' AKAP9'	b' DPYSL2'	b' KHDRBS3'	b' AGTPBP1'	b' SPIN1'	b' ANKRD26'	b' ZEB1'	b' HERC4'	b' FTH1'	b' FAM168A'	b' DNM1L'	b' KCNC2'	b' PPP1R12A'	b' ATP2A2'
Cell Ranger (Binarized)	b' LINC01057'	b' HAPLN2'	b' PROX1-AS1'	b' DUSP10'	b' PLEKHH2'	b' MEIS1'	b' LOC101927967'	b' LOC105373642'	b' RND3'	b' KCNH8'	b' MOBP'	b' FAM19A4'	b' ARHGEF26-AS1'	b' GPR149'	b' SST'	b' LOC105374528'	b' KIT'	b' DKK2'	b' SLC7A11'	b' TLL1'	b' LINC01060'	b' FBXL7'	b' LOC105379003'	b' MEGF10'	b' CXCL14'	b' ATP10B'	b' HCRTR2'	b' LOC105377862'	b' EYA4'	b' VIP'	b' ANLN'	b' RELN'	b' PTN'	b' DOCK5'	b' ST18'	b' CA2'	b' ANGPT1'	b' ENPP2'	b' NDRG1'	b' LPAR1'	b' CERCAM'	b' NACC2'	b' PTGDS'	b' SCD'	b' DOCK1'	b' SPON1'	b' ARHGAP42'	b' PHLDB1'	b' EPS8'
GeneBasis (Binarized)	b' GRIK3'	b' PDE4B'	b' WLS'	b' NTNG1'	b' C1orf56'	b' KCNT2'	b' CCDC85A'	b' GULP1'	b' SATB2'	b' SPHKAP'	b' ADAMTS9-AS2'	b' HTR1F'	b' ALCAM'	b' PHLDB2'	b' SLIT2'	b' LOC105377390'	b' FSTL5'	b' CDH9'	b' PCSK1'	b' LOC105377703'	b' LOC105378031'	b' GRM1'	b' LOC105369172'	b' PDE1C'	b' LOC100506860'	b' CHRM2'	b' DLC1'	b' SGCZ'	b' TOX'	b' RORB'	b' GRIN3A'	b' GRIN1'	b' ITGA8'	b' PRKG1'	b' NELL1'	b' BDNF'	b' KIRREL3'	b' SOX5'	b' CPNE8'	b' RMST'	b' CUX2'	b' PCDH9-AS2'	b' PRKD1'	b' BCL11B'	b' SEMA6D'	b' ATP6V0C'	b' SHISA9'	b' HS3ST4'	b' CDH8'
scGeneFit (Binarized)	b' GRIK3'	b' WLS'	b' ST6GALNAC5'	b' CCDC85A'	b' THSD7B'	b' NXPH2'	b' FIGN'	b' SCN9A'	b' GULP1'	b' VWC2L'	b' SPHKAP'	b' ADAMTS9-AS2'	b' HTR1F'	b' ALCAM'	b' GOLIM4'	b' EGFEM1P'	b' SLIT2'	b' SLC4A4'	b' MAML3'	b' FSTL5'	b' SEMA5A'	b' PLCXD3'	b' HTR4'	b' COL12A1'	b' CNR1'	b' UTRN'	b' GRM1'	b' SAMD5'	b' PDE1C'	b' ZNF804B'	b' LHFPL3'	b' PTPRZ1'	b' CHRM2'	b' CSGALNACT1'	b' ADRA1A'	b' ZMAT4'	b' NFIB'	b' TRPM3'	b' GRIN3A'	b' SFMBT2'	b' PRKG1'	b' PCDH15'	b' SORCS3'	b' SORCS1'	b' GALNT18'	b' NELL1'	b' LUZP2'	b' KIRREL3'	b' TRHDE'
SMASH (Binarized)	b' ADRA1A'	b' PLCE1'	b' FAM19A4'	b' CUX2'	b' LOC101928964'	b' LOC101927874'	b' KAL1'	b' WLS'	b' SPHKAP'	b' TOX2'	b' PCSK6'	b' VAV3'	b' EPHA3'	b' KCNA3'	b' FAM65B'	b' FGFR2'	b' STXBP6'	b' ROR1'	b' LINC01057'	b' TMTC2'	b' SDC2'	b' NMNAT3'	b' CHRM2'	b' SEMA5A'	b' PDE7B'	b' SVIL'	b' GULP1'	b' TAC1'	b' CRYBG3'	b' TRPC4'	b' NR2F1'	b' SLC24A4'	b' MEIS3'	b' GLRA3'	b' SYTL5'	b' EYA4'	b' AGPAT9'	b' GRIK1'	b' ST6GAL1'	b' ERICH1-AS1'	b' ANKRD6'	b' CNTN6'	b' ANK1'	b' CDH20'	b' CDH7'	b' TRPM3'	b' COL12A1'	b' SGK1'	b' PDGFC'
[truncated: 15 more columns]
