# Supplementary material for: Predictive and robust gene selection for spatial transcriptomics
Source: Nat Commun. 2023 Apr 12;14:2091. doi: 10.1038/s41467-023-37392-1 (PMC10097645; doi:10.1038/s41467-023-37392-1)
Supplement: Supplementary file 4 — Source Data [file 41467_2023_37392_MOESM4_ESM.zip › Source Data/10x-source/10x_expression_0.1.csv]

	8 genes run 1	8 genes run 2	8 genes run 3	8 genes run 4	8 genes run 5	16 genes run 1	16 genes run 2	16 genes run 3	16 genes run 4	16 genes run 5	32 genes run 1	32 genes run 2	32 genes run 3	32 genes run 4	32 genes run 5	64 genes run 1	64 genes run 2	64 genes run 3	64 genes run 4	64 genes run 5	128 genes run 1	128 genes run 2	128 genes run 3	128 genes run 4	128 genes run 5	192 genes run 1	192 genes run 2	192 genes run 3	192 genes run 4	192 genes run 5	256 genes run 1	256 genes run 2	256 genes run 3	256 genes run 4	256 genes run 5
PERSIST	0.7126611471176147	0.7126954197883606	0.7126225233078003	0.7127188444137573	0.7126134634017944	0.7194107174873352	0.7194168567657471	0.7193616628646851	0.7195336818695068	0.7195406556129456	0.7249965071678162	0.7248989343643188	0.7248644828796387	0.7249183654785156	0.7249672412872314	0.729249894618988	0.7290720343589783	0.7290934920310974	0.7291250228881836	0.7290915846824646	0.7321673035621643	0.7323102951049805	0.7320199012756348	0.7322264909744263	0.7322152256965637	0.7333012223243713	0.7334024906158447	0.7334896326065063	0.7332888841629028	0.7333755493164062	0.7337175607681274	0.733657717704773	0.7336463332176208	0.7336334586143494	0.7336485981941223
Seurat	0.6966915130615234	0.6966449022293091	0.6966556310653687	0.6966549158096313	0.6965605020523071	0.7036574482917786	0.7034288048744202	0.703556478023529	0.7036930918693542	0.703643798828125	0.7145883440971375	0.7146052718162537	0.7145894169807434	0.7146289348602295	0.7146098017692566	0.7213061451911926	0.7214192152023315	0.7213521599769592	0.7213659882545471	0.7215124368667603	0.7263295650482178	0.7264266014099121	0.7264192700386047	0.7264277935028076	0.7264440655708313	0.7286306023597717	0.7286959886550903	0.7283358573913574	0.7283884882926941	0.7285239100456238	0.7294955849647522	0.7295324206352234	0.7293708920478821	0.7296794652938843	0.7295247316360474
Cell Ranger	0.6963285207748413	0.6963399052619934	0.6963122487068176	0.6963308453559875	0.6963633298873901	0.7065747380256653	0.7065112590789795	0.7065582275390625	0.7065820693969727	0.7066980600357056	0.7140394449234009	0.7141109108924866	0.7141866683959961	0.7139866948127747	0.7141352891921997	0.7207630276679993	0.7206439971923828	0.7206551432609558	0.7208970785140991	0.7206676602363586	0.7249007821083069	0.7250500917434692	0.7251332402229309	0.7250115871429443	0.7249277830123901	0.7275294065475464	0.7275981307029724	0.7275866270065308	0.7272909879684448	0.7275510430335999	0.7286887168884277	0.7287455797195435	0.7287692427635193	0.7287115454673767	0.7286766767501831
GeneBasis	0.6981783509254456	0.698141872882843	0.6981869339942932	0.6981786489486694	0.6981293559074402	0.7099475264549255	0.7099922299385071	0.709912121295929	0.7099224925041199	0.709865391254425	0.7183173298835754	0.7181267738342285	0.7182160019874573	0.7182535529136658	0.7182810306549072	0.7245087623596191	0.7245041728019714	0.7244383096694946	0.7245254516601562	0.7245073914527893	0.7287736535072327	0.7287699580192566	0.7288760542869568	0.7288347482681274	0.7287060022354126	0.7308424115180969	0.7307863831520081	0.7309757471084595	0.7308828830718994	0.7309253811836243	0.7319766283035278	0.7320573329925537	0.7318785190582275	0.7319578528404236	0.7319485545158386
Seurat (Binarized)	0.7011749148368835	0.7012456059455872	0.7012286186218262	0.7012143135070801	0.7012114524841309	0.7046495079994202	0.704663097858429	0.7046137452125549	0.7046139240264893	0.7046420574188232	0.7092666029930115	0.7091862559318542	0.7092220783233643	0.7091969847679138	0.7092545628547668	0.714363694190979	0.714397668838501	0.7144227027893066	0.7143446803092957	0.7142379283905029	0.7192927598953247	0.7193880081176758	0.7193963527679443	0.719380795955658	0.7194640636444092	0.7228808403015137	0.7227689027786255	0.7228211760520935	0.7228747606277466	0.722877025604248	0.7243953943252563	0.724365770816803	0.7243267893791199	0.7242914438247681	0.7243442535400391
Cell Ranger (Binarized)	0.6909099817276001	0.6908999085426331	0.6908359527587891	0.6908605098724365	0.690848171710968	0.6946567893028259	0.6947310566902161	0.6946591734886169	0.6946335434913635	0.6946620941162109	0.7032819390296936	0.7031999826431274	0.7033759951591492	0.703355610370636	0.7032530307769775	0.7150327563285828	0.7149826884269714	0.7146421670913696	0.7147337794303894	0.7145546674728394	0.7222738265991211	0.7221677303314209	0.7222246527671814	0.722244381904602	0.7223901748657227	0.7270669937133789	0.7270537614822388	0.7271193861961365	0.7272254824638367	0.7270510196685791	0.7291157245635986	0.729199230670929	0.7292569875717163	0.7292802929878235	0.729179859161377
