# Supplementary material for: Predictive and robust gene selection for spatial transcriptomics
Source: Nat Commun. 2023 Apr 12;14:2091. doi: 10.1038/s41467-023-37392-1 (PMC10097645; doi:10.1038/s41467-023-37392-1)
Supplement: Supplementary file 4 — Source Data [file 41467_2023_37392_MOESM4_ESM.zip › Source Data/10x-source/10x_expression_0.0.csv]

	8 genes run 1	8 genes run 2	8 genes run 3	8 genes run 4	8 genes run 5	16 genes run 1	16 genes run 2	16 genes run 3	16 genes run 4	16 genes run 5	32 genes run 1	32 genes run 2	32 genes run 3	32 genes run 4	32 genes run 5	64 genes run 1	64 genes run 2	64 genes run 3	64 genes run 4	64 genes run 5	128 genes run 1	128 genes run 2	128 genes run 3	128 genes run 4	128 genes run 5	192 genes run 1	192 genes run 2	192 genes run 3	192 genes run 4	192 genes run 5	256 genes run 1	256 genes run 2	256 genes run 3	256 genes run 4	256 genes run 5
PERSIST	0.724675714969635	0.7246634364128113	0.7246109843254089	0.7246438264846802	0.7246027588844299	0.7310819029808044	0.7311376929283142	0.7311081886291504	0.7311086654663086	0.7311943769454956	0.7363259792327881	0.736232340335846	0.7362821102142334	0.7363179326057434	0.7363569140434265	0.7404438853263855	0.7403262853622437	0.7403700351715088	0.7403653860092163	0.7404190301895142	0.7432760000228882	0.7433123588562012	0.7433243989944458	0.7432379126548767	0.7433186173439026	0.7444056272506714	0.7446607351303101	0.7445361614227295	0.7442874908447266	0.7444563508033752	0.744726836681366	0.7448387742042542	0.7447154521942139	0.7449036836624146	0.7446893453598022
Seurat	0.7095038890838623	0.7094594836235046	0.7095041871070862	0.7094840407371521	0.7094718217849731	0.7160561680793762	0.7160648107528687	0.7160983681678772	0.7161469459533691	0.7161826491355896	0.7265235781669617	0.7264807820320129	0.7265664935112	0.7265936732292175	0.7265497446060181	0.7330504059791565	0.732817530632019	0.7330812811851501	0.732988178730011	0.7331218123435974	0.7376706600189209	0.7378568649291992	0.7378357648849487	0.7380212545394897	0.7379183173179626	0.7398540377616882	0.7399897575378418	0.7400319576263428	0.7399994134902954	0.7399904727935791	0.7409831285476685	0.7409313917160034	0.7408714890480042	0.7412883639335632	0.741206169128418
Cell Ranger	0.7091763615608215	0.7091624736785889	0.7091529369354248	0.7092177867889404	0.7092112302780151	0.7189493775367737	0.7188066840171814	0.7189131379127502	0.7188948392868042	0.7189803719520569	0.7260223031044006	0.7260549068450928	0.7260510325431824	0.7259420156478882	0.7259485721588135	0.7321823835372925	0.7324195504188538	0.7323073148727417	0.7324753403663635	0.7323935627937317	0.7365841269493103	0.7365942597389221	0.736335277557373	0.7365511059761047	0.7365557551383972	0.7388815879821777	0.7389720678329468	0.7390061616897583	0.7388754487037659	0.7388914227485657	0.7401887774467468	0.7401555180549622	0.7402009963989258	0.7401089668273926	0.7400066256523132
GeneBasis	0.7109599709510803	0.7109009623527527	0.7109276056289673	0.7109000086784363	0.710940420627594	0.7221383452415466	0.7221654057502747	0.7220727801322937	0.7220355272293091	0.7220738530158997	0.7299802303314209	0.7300463318824768	0.7300088405609131	0.7298486232757568	0.729935884475708	0.7359887957572937	0.7359961867332458	0.7360366582870483	0.7360865473747253	0.7359862923622131	0.7401618957519531	0.7401773929595947	0.7401760816574097	0.7402247190475464	0.7401499152183533	0.7422129511833191	0.7421837449073792	0.7421148419380188	0.7422168850898743	0.7422508001327515	0.7429401874542236	0.7432442307472229	0.7431932687759399	0.743158757686615	0.7430389523506165
Seurat (Binarized)	0.7138887047767639	0.7139414548873901	0.7138901352882385	0.7138811945915222	0.7138964533805847	0.7172216176986694	0.7171943783760071	0.7171207666397095	0.7172307372093201	0.7171794772148132	0.7216365337371826	0.7215983271598816	0.721626341342926	0.7215837240219116	0.7216340899467468	0.7265710830688477	0.7266010642051697	0.7265893220901489	0.7266884446144104	0.7266207933425903	0.7314361929893494	0.7314835786819458	0.7314523458480835	0.7315401434898376	0.7314561605453491	0.7346558570861816	0.734661877155304	0.7347002625465393	0.7346038818359375	0.734633207321167	0.735984206199646	0.7360884547233582	0.7361308932304382	0.735970675945282	0.736069917678833
Cell Ranger (Binarized)	0.7040577530860901	0.7040363550186157	0.7040183544158936	0.704029381275177	0.7039968967437744	0.7076271772384644	0.7076349258422852	0.7076774835586548	0.7076353430747986	0.7076912522315979	0.715973973274231	0.7157219052314758	0.7158704996109009	0.7158653140068054	0.7157830595970154	0.726712167263031	0.7267481684684753	0.7266732454299927	0.7267875671386719	0.7267348170280457	0.7339953184127808	0.733721911907196	0.7338841557502747	0.7340795993804932	0.733814001083374	0.738519549369812	0.7385128736495972	0.7386883497238159	0.7385740876197815	0.7386028170585632	0.7405683398246765	0.7403250336647034	0.7405693531036377	0.7406131625175476	0.7405250668525696
