# Supplementary material for: Predictive and robust gene selection for spatial transcriptomics
Source: Nat Commun. 2023 Apr 12;14:2091. doi: 10.1038/s41467-023-37392-1 (PMC10097645; doi:10.1038/s41467-023-37392-1)
Supplement: Supplementary file 4 — Source Data [file 41467_2023_37392_MOESM4_ESM.zip › Source Data/10x-source/10x_reconstruction.csv]

	8 genes run 1	8 genes run 2	8 genes run 3	8 genes run 4	8 genes run 5	16 genes run 1	16 genes run 2	16 genes run 3	16 genes run 4	16 genes run 5	32 genes run 1	32 genes run 2	32 genes run 3	32 genes run 4	32 genes run 5	64 genes run 1	64 genes run 2	64 genes run 3	64 genes run 4	64 genes run 5	128 genes run 1	128 genes run 2	128 genes run 3	128 genes run 4	128 genes run 5	192 genes run 1	192 genes run 2	192 genes run 3	192 genes run 4	192 genes run 5	256 genes run 1	256 genes run 2	256 genes run 3	256 genes run 4	256 genes run 5
PERSIST	34736.015625	34729.8046875	34734.375	34735.3984375	34743.1640625	33811.90234375	33807.53125	33818.00390625	33819.01171875	33819.828125	33232.46875	33226.640625	33237.48046875	33232.9765625	33224.8828125	32780.69921875	32778.38671875	32783.51171875	32788.87109375	32760.40234375	32461.17578125	32478.16015625	32475.94140625	32490.23046875	32489.0	32352.130859375	32377.8671875	32356.3984375	32373.462890625	32346.521484375	32280.310546875	32297.876953125	32305.24609375	32291.482421875	32302.890625
Seurat	36614.125	36610.19921875	36615.0390625	36613.76953125	36614.9140625	35721.8984375	35724.1796875	35707.421875	35730.2265625	35728.5078125	34307.21484375	34288.98828125	34290.5625	34302.265625	34311.03515625	33567.89453125	33556.89453125	33571.73046875	33587.39453125	33574.828125	33027.7890625	32987.578125	32996.265625	32988.046875	33007.2109375	32765.20703125	32742.669921875	32733.005859375	32752.322265625	32756.6953125	32639.048828125	32639.220703125	32623.5546875	32653.576171875	32646.517578125
Cell Ranger	36553.4609375	36551.50390625	36561.0078125	36549.62890625	36545.50390625	35182.0390625	35185.4375	35186.37109375	35172.80859375	35177.6640625	34305.74609375	34299.265625	34269.06640625	34321.97265625	34292.13671875	33603.9921875	33599.53515625	33569.8671875	33553.59765625	33629.765625	33116.5859375	33171.8515625	33123.703125	33135.703125	33175.69140625	32852.0625	32893.2109375	32887.390625	32887.11328125	32884.5234375	32754.587890625	32753.185546875	32768.59375	32760.630859375	32744.28125
GeneBasis	36351.4609375	36353.390625	36355.4921875	36345.7109375	36352.125	34786.85546875	34760.09765625	34765.80078125	34788.58203125	34755.8359375	33826.6015625	33830.5625	33814.28125	33828.85546875	33801.26171875	33130.0546875	33137.21484375	33123.4140625	33138.49609375	33135.8515625	32654.8359375	32696.73046875	32682.427734375	32674.330078125	32664.529296875	32500.3671875	32479.552734375	32496.25390625	32504.376953125	32495.890625	32406.84765625	32390.86328125	32400.513671875	32409.083984375	32393.908203125
scGeneFit	35733.1875	35740.70703125	35729.609375	35726.3203125	35734.25	34564.5234375	34557.0625	34551.26171875	34559.82421875	34547.484375	33785.9609375	33833.3984375	33789.8046875	33818.15625	33848.61328125	33248.4453125	33252.87890625	33234.35546875	33243.7734375	33235.6328125	32888.921875	32914.11328125	32884.5078125	32904.16015625	32911.39453125	32769.9453125	32771.04296875	32775.32421875	32777.46875	32758.494140625	32661.21875	32670.77734375	32671.982421875	32640.408203125	32668.142578125
MutInfo	34592.91796875	34588.71875	34596.61328125	34590.1484375	34593.109375	33858.85546875	33839.01171875	33852.953125	33836.11328125	33849.796875	33338.640625	33328.21875	33306.52734375	33349.5625	33339.21484375	33094.68359375	33097.9140625	33078.2890625	33057.62890625	33081.6015625	32922.34765625	32924.0078125	32953.25390625	32922.328125	32930.89453125	32853.8125	32830.2421875	32820.7734375	32849.12890625	32855.90234375	32752.30859375	32768.0078125	32761.169921875	32797.58203125	32779.734375
SMASH	36061.76171875	36061.1328125	36064.85546875	36059.5859375	36055.98828125	34409.375	34392.23828125	34395.66015625	34377.515625	34391.5703125	33724.53515625	33729.11328125	33720.74609375	33724.36328125	33729.6328125	33177.45703125	33195.56640625	33163.02734375	33179.87109375	33185.4296875	32817.15234375	32801.60546875	32819.19921875	32820.54296875	32800.21484375	32642.345703125	32643.859375	32688.1953125	32658.677734375	32683.3671875	32578.70703125	32592.4296875	32590.451171875	32585.1875	32579.796875
Seurat (Binarized)	36537.9921875	36539.69921875	36540.58984375	36543.0859375	36536.76953125	36206.89453125	36205.6640625	36218.375	36207.6796875	36214.12890625	35718.2890625	35743.515625	35739.65625	35746.86328125	35738.7890625	35130.52734375	35131.47265625	35118.8984375	35127.8203125	35127.72265625	34356.91796875	34351.41796875	34366.37890625	34371.0	34341.1171875	33737.8984375	33751.3984375	33733.40234375	33715.38671875	33766.24609375	33500.1484375	33514.5703125	33525.15234375	33482.70703125	33524.8671875
Cell Ranger (Binarized)	37368.875	37371.62890625	37372.01171875	37368.4921875	37374.984375	36852.6484375	36848.375	36849.921875	36860.421875	36841.953125	35729.05859375	35734.45703125	35719.30078125	35721.1640625	35735.7578125	34465.578125	34476.40625	34495.59375	34447.98828125	34425.4765625	33604.92578125	33665.37109375	33675.10546875	33667.9375	33656.0390625	33086.2421875	33087.80078125	33095.9140625	33090.37890625	33115.4765625	32884.61328125	32893.0625	32895.2734375	32880.3671875	32883.14453125
GeneBasis (Binarized)	34779.8828125	34778.26171875	34791.35546875	34792.765625	34782.609375	33797.78125	33794.69140625	33779.8046875	33794.37890625	33812.28515625	33275.71875	33267.921875	33261.98828125	33277.703125	33264.234375	32846.54296875	32817.109375	32821.91015625	32818.22265625	32811.0546875	32460.78515625	32479.2109375	32470.642578125	32471.84375	32470.01171875	32362.982421875	32352.79296875	32338.662109375	32360.0390625	32350.9296875	32318.056640625	32337.240234375	32328.490234375	32330.591796875	32324.91796875
scGeneFit (Binarized)	35796.609375	35804.78515625	35795.6328125	35799.1796875	35792.3671875	34229.90234375	34206.47265625	34227.1640625	34205.6953125	34195.21875	33457.4921875	33411.6953125	33418.53125	33453.07421875	33452.09375	33050.4765625	33014.1171875	33004.8125	33006.078125	33026.1015625	32790.50390625	32804.609375	32819.8359375	32784.91796875	32800.38671875	32680.267578125	32675.021484375	32695.71875	32696.05859375	32665.349609375	32564.2265625	32575.162109375	32610.642578125	32601.490234375	32602.037109375
SMASH (Binarized)	36127.80078125	36122.5390625	36125.4765625	36125.18359375	36121.40625	34965.61328125	34969.3203125	34973.37890625	34974.265625	34973.703125	33900.08203125	33955.3828125	33919.20703125	33929.453125	33909.609375	33119.95703125	33126.69140625	33158.8671875	33124.7578125	33108.171875	32795.04296875	32809.44921875	32781.84765625	32804.50390625	32785.16015625	32656.943359375	32652.822265625	32667.2109375	32645.89453125	32647.63671875	32550.9609375	32544.099609375	32544.53125	32555.51171875	32551.1015625
