# Supplementary material for: Predictive and robust gene selection for spatial transcriptomics
Source: Nat Commun. 2023 Apr 12;14:2091. doi: 10.1038/s41467-023-37392-1 (PMC10097645; doi:10.1038/s41467-023-37392-1)
Supplement: Supplementary file 4 — Source Data [file 41467_2023_37392_MOESM4_ESM.zip › Source Data/10x-source/10x_genes_8.csv]

	0	1	2	3	4	5	6	7
PERSIST	b' GRIK3'	b' PLA2R1'	b' LOC105373896'	b' PLCXD3'	b' TRIM36'	b' ETV1'	b' CDH20'	b' ZNF536'
PERSIST-Classification	b' GRIK3'	b' GULP1'	b' HTR1F'	b' PLCH1'	b' PLCXD3'	b' TOX'	b' CUX2'	b' MEIS2'
Seurat	b' THSD7B'	b' SST'	b' FBXL7'	b' CXCL14'	b' CNR1'	b' LOC101928923'	b' RELN'	b' GPC5'
Cell Ranger	b' SST'	b' KIT'	b' FBXL7'	b' CXCL14'	b' LOC105374971'	b' EYA4'	b' RELN'	b' ADARB2'
GeneBasis	b' DPP10'	b' ERBB4'	b' ROBO2'	b' KCNIP4'	b' SGCZ'	b' LINGO2'	b' XIST'	b' COX1'
scGeneFit	b' DPP10'	b' ERBB4'	b' ROBO2'	b' KCNIP4'	b' GALNTL6'	b' NXPH1'	b' SGCZ'	b' ADARB2'
MutInfo	b' GRIK3'	b' GULP1'	b' SATB2'	b' PLCH1'	b' PLCXD3'	b' TOX'	b' LUZP2'	b' CUX2'
SMASH	b' LOC105374971'	b' GLRA3'	b' PLCH1'	b' CDH8'	b' INPP4B'	b' ALCAM'	b' SEMA6D'	b' CPNE8'
Seurat (Binarized)	b' ATG7'	b' NR3C1'	b' KHDRBS3'	b' ZEB1'	b' TAOK1'	b' ABCA5'	b' SPIRE1'	b' DYRK1A'
Cell Ranger (Binarized)	b' MEGF10'	b' VIP'	b' DOCK5'	b' ST18'	b' ENPP2'	b' LPAR1'	b' CERCAM'	b' DOCK1'
GeneBasis (Binarized)	b' GRIK3'	b' GULP1'	b' SATB2'	b' FSTL5'	b' CUX2'	b' BCL11B'	b' ADARB1'	b' XIST'
scGeneFit (Binarized)	b' SPHKAP'	b' SLC4A4'	b' PLCXD3'	b' HTR4'	b' GRM1'	b' LUZP2'	b' MYO16'	b' PRKD1'
SMASH (Binarized)	b' ADRA1A'	b' PLCE1'	b' FAM19A4'	b' CUX2'	b' LOC101928964'	b' LOC101927874'	b' KAL1'	b' WLS'
