# Supplementary material for: Predictive and robust gene selection for spatial transcriptomics
Source: Nat Commun. 2023 Apr 12;14:2091. doi: 10.1038/s41467-023-37392-1 (PMC10097645; doi:10.1038/s41467-023-37392-1)
Supplement: Supplementary file 4 — Source Data [file 41467_2023_37392_MOESM4_ESM.zip › Source Data/10x-source/10x_classification.csv]

	8 genes run 1	8 genes run 2	8 genes run 3	8 genes run 4	8 genes run 5	16 genes run 1	16 genes run 2	16 genes run 3	16 genes run 4	16 genes run 5	32 genes run 1	32 genes run 2	32 genes run 3	32 genes run 4	32 genes run 5	64 genes run 1	64 genes run 2	64 genes run 3	64 genes run 4	64 genes run 5	128 genes run 1	128 genes run 2	128 genes run 3	128 genes run 4	128 genes run 5	192 genes run 1	192 genes run 2	192 genes run 3	192 genes run 4	192 genes run 5	256 genes run 1	256 genes run 2	256 genes run 3	256 genes run 4	256 genes run 5
PERSIST	0.4399614431286147	0.4389975213439824	0.4378958964472597	0.4387221151198017	0.43982374001652436	0.6116772239052602	0.6111264114568989	0.612778848801983	0.6134673643624345	0.6160837234921509	0.7083448085926742	0.7082071054805839	0.7138529330762875	0.7076562930322225	0.7079316992564032	0.7787110988708345	0.7773340677499312	0.7755439272927568	0.7765078490773891	0.7816028642247315	0.8358578903883228	0.8397135775268522	0.8386119526301294	0.8373726246213165	0.8368218121729551	0.8537592949600661	0.8507298264940788	0.8526576700633435	0.8514183420545305	0.8522445607270724	0.8701459652988157	0.8686312310658221	0.8664279812723767	0.8665656843844671	0.8719361057559901
PERSIST-Classification	0.5455797301019003	0.545855136326081	0.5443404020930873	0.5443404020930873	0.5448912145414486	0.6819058110713302	0.6787386394932525	0.6798402643899752	0.6783255301569815	0.6805287799504269	0.7752685210685761	0.7745800055081244	0.7771963646378408	0.7744423023960342	0.7748554117323051	0.8311759845772514	0.8332415312586064	0.8284219223354448	0.8317267970256128	0.8297989534563481	0.8569264665381437	0.8556871385293308	0.8548609198567888	0.8545855136326082	0.8580280914348665	0.8656017625998348	0.8664279812723767	0.8705590746350867	0.8676673092811897	0.8633985128063895	0.877719636463784	0.8737262462131644	0.8751032773340678	0.8774442302396034	0.8778573395758744
Seurat	0.25378683558248416	0.2528229137978518	0.2535114293583035	0.25323602313412286	0.25447535114293585	0.3859818231892041	0.3881850729826494	0.3884604792068301	0.3919030570090884	0.3913522445607271	0.5710548058386119	0.57022858716607	0.5713302120627927	0.5695400716056183	0.5720187276232442	0.6949876067199119	0.6965023409529055	0.6988432938584412	0.6958138253924538	0.6978793720738089	0.8269071881024511	0.8251170476452768	0.8233269071881024	0.8281465161112641	0.8241531258606445	0.8518314513908014	0.8526576700633435	0.8534838887358854	0.8545855136326082	0.8541724042963371	0.8647755439272927	0.8643624345910218	0.8605067474524924	0.8642247314789314	0.8672541999449187
Cell Ranger	0.27816028642247315	0.27898650509501516	0.2800881299917378	0.2791242082071055	0.27953731754337646	0.4299091159460204	0.43101074084274305	0.4299091159460204	0.4299091159460204	0.42687964748003304	0.578903883227761	0.5757367116496833	0.5765629303222253	0.5791792894519416	0.5780776645552189	0.7347838061140182	0.7309281189754888	0.7350592123381988	0.7316166345359405	0.7371247590195539	0.8263563756540898	0.8236023134122831	0.8255301569815477	0.8237400165243735	0.8229137978518315	0.8570641696502341	0.8562379509776921	0.8530707793996144	0.8534838887358854	0.8581657945469567	0.8690443404020931	0.866978793720738	0.8701459652988157	0.8678050123932801	0.8683558248416414
GeneBasis	0.2730652712751308	0.27278986505095015	0.27416689617185347	0.2718259432663178	0.2708620214816855	0.483062517212889	0.48664279812723765	0.48347562654916	0.48678050123932803	0.4849903607821537	0.6528504544202699	0.6551914073258056	0.6569815477829799	0.6545028917653539	0.6528504544202699	0.7573671164968329	0.7570917102726522	0.7579179289451942	0.7602588818507299	0.7595703662902782	0.7847700358028091	0.8132745800055081	0.8090057835307078	0.8061140181768108	0.8033599559350041	0.8280088129991737	0.8293858441200771	0.8307628752409805	0.8277334067749931	0.8313136876893418	0.8281465161112641	0.8196089231616634	0.7813274580005508	0.8339300468190581	0.8273202974387222
scGeneFit	0.3234646103001928	0.32497934453318644	0.32250068851556046	0.3252547507573671	0.3240154227485541	0.5300192784356926	0.5316717157807767	0.5311209033324154	0.5335995593500413	0.535114293583035	0.7010465436518866	0.6949876067199119	0.6974662627375379	0.6998072156430736	0.6974662627375379	0.8037730652712751	0.8004681905811072	0.8036353621591849	0.8036353621591849	0.8022583310382815	0.8397135775268522	0.8430184522170201	0.8416414210961167	0.8408152024235748	0.8383365464059488	0.8643624345910218	0.8521068576149821	0.8570641696502341	0.8599559350041311	0.8569264665381437	0.8138253924538694	0.7873863949325255	0.8419168273202975	0.8388873588543101	0.8346185623795098
MutInfo	0.5250619664004407	0.5245111539520794	0.5229964197190856	0.5229964197190856	0.5221702010465437	0.6543651886532635	0.6560176259983476	0.6586339851280639	0.6558799228862572	0.6546405948774442	0.7660424125585238	0.7665932250068852	0.7671440374552465	0.7670063343431561	0.7639768658771688	0.7971633158909391	0.7942715505370421	0.8001927843569264	0.7957862847700358	0.7916551914073258	0.8037730652712751	0.8006058936931975	0.8039107683833655	0.8044615808317268	0.7901404571743321	0.8010190030294685	0.7956485816579455	0.7988157532360232	0.8001927843569264	0.8006058936931975	0.8017075185899202	0.8032222528229138	0.8010190030294685	0.7709997245937759	0.8080418617460755
SMASH	0.40994216469292205	0.4098044615808317	0.4095290553566511	0.41145689892591575	0.4103552740291931	0.621041035527403	0.6247590195538419	0.6224180666483062	0.6255852382263839	0.6198017075185899	0.7409804461580832	0.7430459928394382	0.7437345083998899	0.7426328835031671	0.7427705866152575	0.8109336270999724	0.8109336270999724	0.8099697053153401	0.8136876893417792	0.8129991737813275	0.8583034976590471	0.8558248416414211	0.8563756540897824	0.8578903883227761	0.8534838887358854	0.8737262462131644	0.8727623244285321	0.8716606995318095	0.8698705590746351	0.8726246213164418	0.8775819333516938	0.8731754337648031	0.8729000275406225	0.8741393555494354	0.8762049022307904
Seurat (Binarized)	0.1868631231065822	0.18879096667584688	0.1889286697879372	0.1889286697879372	0.18534838887358854	0.21357752685210685	0.21247590195538418	0.2120627926191132	0.2137152299641972	0.2112365739465712	0.24387221151198016	0.24387221151198016	0.2435968052877995	0.24511153952079318	0.24621316441751584	0.32456623519691546	0.32497934453318644	0.3219498760671991	0.32580556320572845	0.32442853208482514	0.41600110162489673	0.4195813825392454	0.41751583585789037	0.42082071054805836	0.41861746075461304	0.499586890663729	0.5009639217846323	0.49972459377581935	0.49697053153401266	0.498347562654916	0.5585238226383916	0.555769760396585	0.5578353070779399	0.5563205728449463	0.5561828697328559
Cell Ranger (Binarized)	0.20985954282566785	0.2083448085926742	0.20806940236849353	0.2095841366014872	0.20972183971357752	0.2697603965849628	0.26865877168824015	0.2696226934728725	0.26989809969705314	0.27141283393004684	0.37813274580005507	0.38129991737813274	0.3795097769209584	0.37868355824841643	0.3756540897824291	0.5910217570917102	0.5893693197466263	0.5923987882126136	0.5870283668410906	0.5897824290828972	0.7251445882676949	0.7251445882676949	0.7217020104654365	0.7266593225006885	0.7175709171027265	0.7444230239603415	0.7418066648306252	0.7408427430459928	0.7467639768658771	0.7489672266593225	0.7605342880749105	0.7598457725144588	0.7568163040484714	0.7583310382814652	0.7587441476177361
GeneBasis (Binarized)	0.453731754337648	0.4535940512255577	0.4551087854585514	0.45800055081244834	0.45469567612228035	0.650784907738915	0.6489947672817405	0.6500963921784633	0.6496832828421922	0.6503717984026439	0.7507573671164969	0.7535114293583035	0.7580556320572845	0.7583310382814652	0.7576425227210135	0.8225006885155605	0.8234646103001928	0.8238777196364638	0.8259432663178188	0.8204351418342054	0.8508675296061691	0.8467364362434591	0.8454971082346461	0.8503167171578078	0.8482511704764528	0.8536215918479758	0.8512806389424401	0.8530707793996144	0.8544478105205178	0.8565133572018727	0.8588543101074084	0.8544478105205178	0.8526576700633435	0.8532084825117048	0.8540347011842467
scGeneFit (Binarized)	0.3939686036904434	0.39080143211236573	0.39176535389699807	0.3899752134398237	0.3954833379234371	0.6354998622968879	0.6390801432112366	0.6370145965298816	0.6361883778573396	0.6396309556595979	0.7587441476177361	0.7648030845497108	0.7595703662902782	0.7608096942990912	0.7587441476177361	0.8240154227485541	0.8264940787661801	0.8256678600936381	0.8269071881024511	0.8274580005508124	0.8551363260809695	0.8617460754613054	0.8602313412283118	0.8610575599008538	0.8580280914348665	0.8722115119801708	0.8691820435141834	0.866978793720738	0.866978793720738	0.8709721839713578	0.8781327458000551	0.8734508399889838	0.876480308454971	0.8839162765078491	0.8775819333516938
SMASH (Binarized)	0.3704213715229964	0.3690443404020931	0.3690443404020931	0.3687689341779124	0.36725419994491876	0.5473698705590746	0.5495731203525199	0.5406224180666483	0.5413109336270999	0.542550261635913	0.7035251996695125	0.7046268245662352	0.7054530432387772	0.7031120903332415	0.7051776370145966	0.8047369870559075	0.8054255026163591	0.8011567061415588	0.8037730652712751	0.8025337372624621	0.8353070779399614	0.8366841090608648	0.8355824841641422	0.8335169374827871	0.8383365464059488	0.8475626549160011	0.8486642798127237	0.8494904984852658	0.8540347011842467	0.8519691545028918	0.8581657945469567	0.8627099972459378	0.8609198567887634	0.8578903883227761	0.8598182318920408
