# Supplementary material for: Predictive and robust gene selection for spatial transcriptomics
Source: Nat Commun. 2023 Apr 12;14:2091. doi: 10.1038/s41467-023-37392-1 (PMC10097645; doi:10.1038/s41467-023-37392-1)
Supplement: Supplementary file 4 — Source Data [file 41467_2023_37392_MOESM4_ESM.zip › Source Data/10x-source/10x_genes_32.csv]

	0	1	2	3	4	5	6	7	8	9	10	11	12	13	14	15	16	17	18	19	20	21	22	23	24	25	26	27	28	29	30	31
PERSIST	b' GRIK3'	b' VAV3'	b' RGS4'	b' SYT2'	b' KCNK2'	b' PLA2R1'	b' GULP1'	b' LOC105373896'	b' SPHKAP'	b' LOC105374529'	b' SLC4A4'	b' LOC105377390'	b' PLCXD3'	b' ARHGEF28'	b' TRIM36'	b' HMP19'	b' ADRA1A'	b' TOX'	b' RORB'	b' GRIN3A'	b' GALNT18'	b' C11orf87'	b' HSPA8'	b' KCNA1'	b' BCL11B'	b' MEIS2'	b' CCDC144B'	b' L3MBTL4'	b' SCN1B'	b' TOX2'	b' TSHZ2'	b' XIST'
PERSIST-Classification	b' GRIK3'	b' THSD7B'	b' NXPH2'	b' GULP1'	b' COL5A2'	b' SPHKAP'	b' ADAMTS9-AS2'	b' EPHA3'	b' ALCAM'	b' PLCH1'	b' EGFEM1P'	b' LOC105377390'	b' RXFP1'	b' GLRA3'	b' SEMA5A'	b' PLCXD3'	b' HTR4'	b' LOC102546299'	b' ARHGAP18'	b' LOC105378030'	b' PDE1C'	b' PTPRZ1'	b' CHRM2'	b' PCDH15'	b' TRPC6'	b' CUX2'	b' MYO16'	b' STXBP6'	b' MEIS2'	b' NR2F2-AS1'	b' CDH8'	b' CCBE1'
Seurat	b' THSD7B'	b' EGFEM1P'	b' SST'	b' LOC105374524'	b' KIT'	b' COL25A1'	b' LOC105377567'	b' SEMA5A'	b' FBXL7'	b' CXCL14'	b' PRELID2'	b' LOC105374971'	b' EYS'	b' LOC105377862'	b' CNR1'	b' EYA4'	b' VIP'	b' LOC101928923'	b' RELN'	b' LHFPL3'	b' ST18'	b' ADARB2'	b' SOX6'	b' PDGFD'	b' GPC5'	b' ADAMTS17'	b' LOC105371308'	b' TSHZ2'	b' GRIK1'	b' PLP1'	b' FGF13'	b' PCDH11Y'
Cell Ranger	b' LOC100507562'	b' LOC105373592'	b' THSD7B'	b' LOC105377177'	b' EGFEM1P'	b' SST'	b' LOC105374524'	b' KIT'	b' LOC401134'	b' BMPR1B'	b' TLL1'	b' FBXL7'	b' LOC105379003'	b' CXCL14'	b' LOC105374971'	b' THEMIS'	b' EYA4'	b' VIP'	b' LOC101928923'	b' NXPH1'	b' SEMA3E'	b' TAC1'	b' RELN'	b' SULF1'	b' ADARB2'	b' HPSE2'	b' SOX6'	b' NOX4'	b' PDGFD'	b' LINC00333'	b' LOC105371308'	b' PCDH11Y'
GeneBasis	b' NTNG1'	b' DPP10'	b' ERBB4'	b' ROBO2'	b' ROBO1'	b' KCNIP4'	b' LOC105374524'	b' PCDH7'	b' GALNTL6'	b' CDH12'	b' HOMER1'	b' LAMA2'	b' NXPH1'	b' ZNF804B'	b' SGCZ'	b' NRG1'	b' ST18'	b' LINGO2'	b' FTH1'	b' LOC101928964'	b' CNTN5'	b' NTM'	b' MGAT4C'	b' PCDH9'	b' GPC6'	b' RBFOX1'	b' CDH13'	b' DCC'	b' PTPRT'	b' XIST'	b' COX1'	b' ATP6'
scGeneFit	b' LRRTM4'	b' DPP10'	b' CNTNAP5'	b' ERBB4'	b' ROBO2'	b' ALCAM'	b' EGFEM1P'	b' KCNIP4'	b' GRID2'	b' FSTL5'	b' GALNTL6'	b' CDH12'	b' SDK1'	b' NXPH1'	b' ZNF804B'	b' SGCZ'	b' NRG1'	b' UNC5D'	b' LINGO2'	b' TRPM3'	b' KIAA1217'	b' SORCS1'	b' LUZP2'	b' CNTN5'	b' FAM19A2'	b' MGAT4C'	b' HS6ST3'	b' SEMA6D'	b' DCC'	b' PTPRT'	b' NCAM2'	b' GRIK1'
MutInfo	b' GRIK3'	b' GULP1'	b' SATB2'	b' VWC2L'	b' CNTN6'	b' ALCAM'	b' PLCH1'	b' EGFEM1P'	b' SEMA5A'	b' PLCXD3'	b' CNR1'	b' MAP3K5'	b' PDE1C'	b' PTPRZ1'	b' CHRM2'	b' SGCZ'	b' ZMAT4'	b' TOX'	b' PCSK5'	b' ITGA8'	b' SORCS3'	b' LUZP2'	b' RERG'	b' CUX2'	b' MYO16'	b' PRKD1'	b' SEMA6D'	b' CNTNAP4'	b' L3MBTL4'	b' GNAL'	b' PTPRT'	b' TRPC5'
SMASH	b' LOC105374971'	b' GLRA3'	b' PLCH1'	b' CDH8'	b' INPP4B'	b' ALCAM'	b' SEMA6D'	b' CPNE8'	b' EPHA6'	b' GRM8'	b' CUX2'	b' CDH20'	b' LOC102546299'	b' ADAMTSL1'	b' MEIS2'	b' ZBTB7C'	b' ROBO2'	b' PTPRZ1'	b' DPP4'	b' SLC4A4'	b' PAPSS2'	b' LINC01378'	b' LOC101927745'	b' COL12A1'	b' ADAMTS3'	b' VAV3'	b' LOC102724834'	b' LOC105377703'	b' GULP1'	b' PCSK6'	b' RMST'	b' FAM19A2'
Seurat (Binarized)	b' USP33'	b' CNTNAP5'	b' BAZ2B'	b' SLC25A12'	b' ATG7'	b' GOLGA4'	b' PRICKLE2'	b' CD47'	b' UNC5C'	b' NR3C2'	b' LINC00461'	b' NR3C1'	b' TENM2'	b' PHIP'	b' AKAP9'	b' DPYSL2'	b' KHDRBS3'	b' AGTPBP1'	b' ZEB1'	b' KCNC2'	b' ATP2A2'	b' DAAM1'	b' PCNX'	b' HSP90AA1'	b' MARK3'	b' TAOK1'	b' ABCA5'	b' SPIRE1'	b' NOL4'	b' DYRK1A'	b' PI4KA'	b' ATXN10'
Cell Ranger (Binarized)	b' PROX1-AS1'	b' LOC101927967'	b' LOC105373642'	b' KCNH8'	b' MOBP'	b' FAM19A4'	b' ARHGEF26-AS1'	b' GPR149'	b' KIT'	b' MEGF10'	b' CXCL14'	b' ATP10B'	b' VIP'	b' ANLN'	b' DOCK5'	b' ST18'	b' CA2'	b' ENPP2'	b' LPAR1'	b' CERCAM'	b' PTGDS'	b' SCD'	b' DOCK1'	b' PHLDB1'	b' EPS8'	b' WIF1'	b' LINC00333'	b' NR2F2-AS1'	b' GPRC5B'	b' KCNJ2'	b' PIEZO2'	b' LOC100287225'
GeneBasis (Binarized)	b' GRIK3'	b' NTNG1'	b' KCNT2'	b' GULP1'	b' SATB2'	b' SPHKAP'	b' ADAMTS9-AS2'	b' HTR1F'	b' ALCAM'	b' SLIT2'	b' LOC105377390'	b' FSTL5'	b' CDH9'	b' LOC105378031'	b' GRM1'	b' CHRM2'	b' SGCZ'	b' TOX'	b' RORB'	b' NELL1'	b' BDNF'	b' SOX5'	b' RMST'	b' CUX2'	b' BCL11B'	b' CDH8'	b' CCBE1'	b' DSCAM'	b' ADARB1'	b' XIST'	b' USP9Y'	b' ND1'
scGeneFit (Binarized)	b' GRIK3'	b' WLS'	b' THSD7B'	b' NXPH2'	b' VWC2L'	b' SPHKAP'	b' HTR1F'	b' ALCAM'	b' SLC4A4'	b' FSTL5'	b' SEMA5A'	b' PLCXD3'	b' HTR4'	b' COL12A1'	b' UTRN'	b' GRM1'	b' PDE1C'	b' CHRM2'	b' CSGALNACT1'	b' ADRA1A'	b' ZMAT4'	b' NFIB'	b' SORCS1'	b' LUZP2'	b' KIRREL3'	b' MYO16'	b' STXBP6'	b' PRKD1'	b' SEMA6D'	b' CDH8'	b' CDH20'	b' TRPC5'
SMASH (Binarized)	b' ADRA1A'	b' PLCE1'	b' FAM19A4'	b' CUX2'	b' LOC101928964'	b' LOC101927874'	b' KAL1'	b' WLS'	b' SPHKAP'	b' TOX2'	b' PCSK6'	b' VAV3'	b' EPHA3'	b' KCNA3'	b' FAM65B'	b' FGFR2'	b' STXBP6'	b' ROR1'	b' LINC01057'	b' TMTC2'	b' SDC2'	b' NMNAT3'	b' CHRM2'	b' SEMA5A'	b' PDE7B'	b' SVIL'	b' GULP1'	b' TAC1'	b' CRYBG3'	b' TRPC4'	b' NR2F1'	b' SLC24A4'
