# Supplementary material for: Predictive and robust gene selection for spatial transcriptomics
Source: Nat Commun. 2023 Apr 12;14:2091. doi: 10.1038/s41467-023-37392-1 (PMC10097645; doi:10.1038/s41467-023-37392-1)
Supplement: Supplementary file 4 — Source Data [file 41467_2023_37392_MOESM4_ESM.zip › Source Data/10x-source/10x_genes_192.csv]

	0	1	2	3	4	5	6	7	8	9	10	11	12	13	14	15	16	17	18	19	20	21	22	23	24	25	26	27	28	29	30	31	32	33	34	35	36	37	38	39	40	41	42	43	44	45	46	47	48
PERSIST	b' HES4'	b' AJAP1'	b' IGSF21'	b' DLGAP3'	b' GRIK3'	b' RAB3B'	b' COL11A1'	b' VAV3'	b' KCND3'	b' C1orf56'	b' KCNT2'	b' ATP2B4'	b' KCNK2'	b' SIPA1L2'	b' GALNT14'	b' PRKD3'	b' BCL11A'	b' LOC100506076'	b' LOC105373568'	b' PLA2R1'	b' FIGN'	b' SLC38A11'	b' LOC101929680'	b' SCN9A'	b' ZNF804A'	b' GULP1'	b' LOC101928250'	b' LOC105373891'	b' LOC105373896'	b' SPHKAP'	b' CNTN6'	b' RPL32'	b' RARB'	b' ADAMTS9-AS2'	b' HTR1F'	b' CRYBG3'	b' ALCAM'	b' PHLDB2'	b' LOC105374057'	b' EPHB1'	b' EGFEM1P'	b' GNB4'	b' CAMK2N2'	b' ANKRD18DP'	b' CPLX1'	b' RGS12'	b' LOC105374524'	b' PRKG2'	b' PTPN13'
PERSIST-Classification	b' HES4'	b' GRIK3'	b' RAB3B'	b' NFIA'	b' COL24A1'	b' LOC105378837'	b' PRRX1'	b' B3GALT2'	b' KCNT2'	b' ATP2B4'	b' CDK18'	b' KCNK2'	b' C1orf95'	b' HPCAL1'	b' LOC100507562'	b' PLEKHH2'	b' CCDC85A'	b' LINC01158'	b' THSD7B'	b' NXPH2'	b' LYPD6B'	b' COBLL1'	b' SLC38A11'	b' SCN9A'	b' SCN7A'	b' ZNF804A'	b' GULP1'	b' ERBB4'	b' LOC101928250'	b' SPHKAP'	b' CNTN6'	b' KCNH8'	b' ZNF385D'	b' LOC101927874'	b' RARB'	b' ADAMTS9-AS2'	b' MITF'	b' CRYBG3'	b' ALCAM'	b' PLCXD2'	b' GOLIM4'	b' EGFEM1P'	b' KCNMB2-AS1'	b' CCDC39'	b' RGS12'	b' LOC105374524'	b' NWD2'	b' KIT'	b' PARM1'
Seurat	b' RNF220'	b' ROR1'	b' COL24A1'	b' LOC105378837'	b' NTNG1'	b' VAV3'	b' PLD5'	b' LINC00299'	b' LOC100506457'	b' LOC100507562'	b' ALK'	b' LOC105374506'	b' LOC730100'	b' TACR1'	b' LOC105373592'	b' NCKAP5'	b' THSD7B'	b' NXPH2'	b' LOC105373642'	b' COBLL1'	b' GAD1'	b' SCHLAP1'	b' GULP1'	b' COL5A2'	b' PARD3B'	b' ERBB4'	b' SERPINE2'	b' DOCK10'	b' SPHKAP'	b' LINC01266'	b' SLC6A1'	b' KCNH8'	b' ZNF385D'	b' RBMS3'	b' LOC101928114'	b' SYNPR'	b' LOC105377177'	b' ZBTB20'	b' SLC9A9'	b' PLCH1'	b' EGFEM1P'	b' SOX2-OT'	b' SST'	b' LINCR-0002'	b' RGS12'	b' LOC105374524'	b' KIT'	b' LOC401134'	b' ARHGAP24'
Cell Ranger	b' RAB3B'	b' ROR1'	b' LOC105378837'	b' NTNG1'	b' VAV3'	b' DDR2'	b' SYT2'	b' PROX1-AS1'	b' PROX1'	b' LINC00299'	b' LOC100506457'	b' LOC100507562'	b' ALK'	b' LOC105374497'	b' LOC105374506'	b' PLEKHH2'	b' LOC730100'	b' TACR1'	b' LOC105373592'	b' NCKAP5'	b' THSD7B'	b' NXPH2'	b' LOC105373642'	b' LYPD6B'	b' LYPD6'	b' DPP4'	b' COBLL1'	b' GAD1'	b' SCHLAP1'	b' GULP1'	b' COL5A2'	b' PARD3B'	b' DOCK10'	b' SPHKAP'	b' LINC01266'	b' SLC6A1'	b' SLC6A1-AS1'	b' KCNH8'	b' LOC101927874'	b' FAM19A4'	b' FRMD4B'	b' LOC105377177'	b' PHLDB2'	b' GPR149'	b' PLCH1'	b' EGFEM1P'	b' SST'	b' LINCR-0002'	b' LOC105374524'
GeneBasis	b' KAZN'	b' CAMK2N1'	b' STMN1'	b' HIVEP3'	b' DAB1'	b' PDE4B'	b' NTNG1'	b' SLC35F3'	b' LINC00486'	b' CCDC85A'	b' LRRTM4'	b' CTNNA2'	b' DPP10'	b' KCNJ3'	b' KCNH7'	b' LOC101929680'	b' COL5A2'	b' ERBB4'	b' LOC105373893'	b' ATP2B2'	b' SYN2'	b' ERC2'	b' SYNPR'	b' FAM19A1'	b' ROBO2'	b' ROBO1'	b' EPHA3'	b' ALCAM'	b' PHLDB2'	b' ZBTB20'	b' CLSTN2'	b' PLCH1'	b' KCNMB2-AS1'	b' PEX5L'	b' ETV5'	b' SST'	b' FGF12'	b' SLIT2'	b' KCNIP4'	b' LOC105374524'	b' PCDH7'	b' UCHL1'	b' CCSER1'	b' GRID2'	b' LOC105377390'	b' PDE5A'	b' NR3C2'	b' MARCH1'	b' GALNTL6'
scGeneFit	b' DAB1'	b' PDE4B'	b' ST6GALNAC5'	b' ADGRL2'	b' COL24A1'	b' NTNG1'	b' PBX1'	b' BRINP3'	b' KCNT2'	b' ESRRG'	b' RYR2'	b' CHRM3'	b' LOC100507562'	b' SLC8A1'	b' CCDC85A'	b' LRRTM4'	b' DPP10'	b' CNTNAP5'	b' THSD7B'	b' GALNT13'	b' KCNH7'	b' LOC101929680'	b' ZNF385B'	b' PDE1A'	b' ZNF804A'	b' GULP1'	b' VWC2L'	b' SPHKAP'	b' CNTN6'	b' CNTN4'	b' GRM7'	b' RBMS3'	b' CCK'	b' CACNA2D3'	b' PTPRG'	b' ADAMTS9-AS2'	b' FAM19A1'	b' PDZRN3'	b' CNTN3'	b' ROBO2'	b' ROBO1'	b' HTR1F'	b' EPHA3'	b' EPHA6'	b' ALCAM'	b' ZBTB20'	b' PLCH1'	b' LINC01322'	b' EGFEM1P'
MutInfo	b' LOC101927895'	b' LINC01355'	b' TFAP2E'	b' GRIK3'	b' LINC01135'	b' SASS6'	b' LINC00623'	b' LOC105371431'	b' ADAM15'	b' CD247'	b' TTC32'	b' AGBL5'	b' GALNT14'	b' SLC4A5'	b' LRRTM1'	b' CNTNAP5'	b' FAR2P2'	b' GULP1'	b' OSGEPL1'	b' SATB2'	b' CFLAR'	b' VWC2L'	b' SCG2'	b' CNTN6'	b' BTD'	b' ZBTB47'	b' FAM198A'	b' ZNF660'	b' COL7A1'	b' WDR6'	b' AMT'	b' PSMD6-AS2'	b' LOC105377177'	b' LNP1'	b' ALCAM'	b' LOC101926886'	b' PLCH1'	b' LINC01322'	b' EGFEM1P'	b' FGF12'	b' TMEM129'	b' SORCS2'	b' SEL1L3'	b' KCTD8'	b' CCNG2'	b' CCSER1'	b' FAT4'	b' MAML3'	b' FAM149A'
SMASH	b' LOC105374971'	b' GLRA3'	b' PLCH1'	b' CDH8'	b' INPP4B'	b' ALCAM'	b' SEMA6D'	b' CPNE8'	b' EPHA6'	b' GRM8'	b' CUX2'	b' CDH20'	b' LOC102546299'	b' ADAMTSL1'	b' MEIS2'	b' ZBTB7C'	b' ROBO2'	b' PTPRZ1'	b' DPP4'	b' SLC4A4'	b' PAPSS2'	b' LINC01378'	b' LOC101927745'	b' COL12A1'	b' ADAMTS3'	b' VAV3'	b' LOC102724834'	b' LOC105377703'	b' GULP1'	b' PCSK6'	b' RMST'	b' FAM19A2'	b' CRYBG3'	b' CNTN5'	b' SPHKAP'	b' LOC105377390'	b' UNC13C'	b' LOC105369894'	b' GRB14'	b' EPHA3'	b' TPBG'	b' PCDH8'	b' GALNT13'	b' HTR4'	b' PHACTR2'	b' SGK223'	b' SYNPR'	b' DACH1'	b' SV2C'
Seurat (Binarized)	b' CLSTN1'	b' VPS13D'	b' RSRP1'	b' SFPQ'	b' ZFYVE9'	b' USP33'	b' LRRC8B'	b' POGZ'	b' KIFAP3'	b' RPS6KC1'	b' ESRRG'	b' MARK1'	b' ARID4B'	b' SDCCAG8'	b' PUM2'	b' SLC8A1'	b' FBXO11'	b' DPP10'	b' CNTNAP5'	b' BAZ2B'	b' SCN3A'	b' SLC25A12'	b' ZNF385B'	b' NCKAP1'	b' ABI2'	b' LRRFIP1'	b' SRGAP3'	b' ATG7'	b' ANKRD28'	b' PLCL2'	b' LRRFIP2'	b' GOLGA4'	b' PRICKLE2'	b' FOXP1'	b' CD47'	b' ZNF148'	b' ATP2C1'	b' TMEM108'	b' STAG1'	b' RASA2'	b' TRPC1'	b' PPM1L'	b' TNIK'	b' PEX5L'	b' MCF2L2'	b' MAP3K13'	b' EIF4A2'	b' KCNIP4'	b' UNC5C'
Cell Ranger (Binarized)	b' PTPRU'	b' MARCKSL1'	b' YIPF1'	b' LINC01057'	b' PSMA5'	b' NOTCH2'	b' HAPLN2'	b' GLUL'	b' PROX1-AS1'	b' PROX1'	b' DUSP10'	b' RHOU'	b' GNG4'	b' KMO'	b' LOC100506457'	b' LOC100507562'	b' PLEKHH2'	b' KCNK12'	b' LOC105377632'	b' MEIS1'	b' SLC4A5'	b' LOC105374814'	b' LOC101927967'	b' LOC105373642'	b' LYPD6'	b' RND3'	b' SCN7A'	b' LOC105373766'	b' LOC105373831'	b' NCL'	b' RNPEPL1'	b' CAND2'	b' LOC105376957'	b' KCNH8'	b' CMTM8'	b' MOBP'	b' HHATL'	b' WDR82'	b' FAM19A4'	b' GXYLT2'	b' LOC105377177'	b' ARHGEF26-AS1'	b' GPR149'	b' PLD1'	b' PSMD2'	b' SST'	b' ATP13A4'	b' LOC105374344'	b' LOC105374528'
GeneBasis (Binarized)	b' NCDN'	b' GRIK3'	b' PDE4B'	b' WLS'	b' NTNG1'	b' C1orf56'	b' KCNT2'	b' ATP2B4'	b' GUK1'	b' CCDC85A'	b' LOC100506076'	b' LOC105373568'	b' PLEKHB2'	b' KCNH7'	b' FIGN'	b' COBLL1'	b' ATP5G3'	b' ZNF804A'	b' GULP1'	b' SATB2'	b' LOC105373896'	b' SPHKAP'	b' KIF1A'	b' CNTN6'	b' RPL32'	b' KCNH8'	b' EIF1B'	b' SYNPR'	b' ADAMTS9-AS2'	b' HTR1F'	b' EPHA3'	b' EPHA6'	b' CRYBG3'	b' ALCAM'	b' PHLDB2'	b' PLCH1'	b' CAMK2N2'	b' ETV5'	b' SLIT2'	b' LOC105374524'	b' CDS1'	b' LOC105377390'	b' MAML3'	b' FSTL5'	b' ADAMTS16'	b' CDH9'	b' PLCXD3'	b' PCSK1'	b' HINT1'
scGeneFit (Binarized)	b' ROR1'	b' PDE4B'	b' WLS'	b' ST6GALNAC5'	b' FNBP1L'	b' VAV3'	b' BRINP3'	b' ATP2B4'	b' KCNK2'	b' PLD5'	b' CCDC85A'	b' LINC01122'	b' THSD7B'	b' NXPH2'	b' KCNH7'	b' FIGN'	b' SCN9A'	b' SCN7A'	b' ZNF804A'	b' GULP1'	b' VWC2L'	b' SPHKAP'	b' CNTN6'	b' CCK'	b' SYNPR'	b' ADAMTS9-AS2'	b' MITF'	b' PDZRN3'	b' CNTN3'	b' HTR1F'	b' EPHA3'	b' ALCAM'	b' PVRL3'	b' CPNE4'	b' CLSTN2'	b' SLC9A9'	b' GOLIM4'	b' EGFEM1P'	b' KCNMB2'	b' IL1RAP'	b' SLIT2'	b' SEL1L3'	b' KCTD8'	b' KIT'	b' SLC4A4'	b' PARM1'	b' FRAS1'	b' PRKG2'	b' PTPN13'
SMASH (Binarized)	b' ADRA1A'	b' PLCE1'	b' FAM19A4'	b' CUX2'	b' LOC101928964'	b' LOC101927874'	b' KAL1'	b' WLS'	b' SPHKAP'	b' TOX2'	b' PCSK6'	b' VAV3'	b' EPHA3'	b' KCNA3'	b' FAM65B'	b' FGFR2'	b' STXBP6'	b' ROR1'	b' LINC01057'	b' TMTC2'	b' SDC2'	b' NMNAT3'	b' CHRM2'	b' SEMA5A'	b' PDE7B'	b' SVIL'	b' GULP1'	b' TAC1'	b' CRYBG3'	b' TRPC4'	b' NR2F1'	b' SLC24A4'	b' MEIS3'	b' GLRA3'	b' SYTL5'	b' EYA4'	b' AGPAT9'	b' GRIK1'	b' ST6GAL1'	b' ERICH1-AS1'	b' ANKRD6'	b' CNTN6'	b' ANK1'	b' CDH20'	b' CDH7'	b' TRPM3'	b' COL12A1'	b' SGK1'	b' PDGFC'
[truncated: 143 more columns]
